# Supplementary material for: High-resolution genome-wide functional dissection of transcriptional regulatory regions and nucleotides in human
Source: Nat Commun. 2018 Dec 19;9:5380. doi: 10.1038/s41467-018-07746-1 (PMC6300699; doi:10.1038/s41467-018-07746-1)
Supplement: Supplementary file 4 — Supplementary Data 1 [file 41467_2018_7746_MOESM4_ESM.txt]

chr1	713721	714492
chr1	810989	811239
chr1	855152	855453
chr1	863984	864204
chr1	866003	866449
chr1	898188	898478
chr1	899197	899598
chr1	900457	900645
chr1	906738	907100
chr1	919170	919597
chr1	927786	928117
chr1	932759	933164
chr1	948373	949064
chr1	953363	953689
chr1	968386	968600
chr1	970672	970927
chr1	999455	1000015
chr1	1004527	1004752
chr1	1009526	1009862
chr1	1014849	1015302
chr1	1022445	1022851
chr1	1042702	1043057
chr1	1057860	1058054
chr1	1065872	1066204
chr1	1086299	1086676
chr1	1092860	1093322
chr1	1093445	1093795
chr1	1100586	1100806
chr1	1107077	1107325
chr1	1141196	1141446
chr1	1142155	1142495
chr1	1172053	1172416
chr1	1227416	1227848
chr1	1240840	1241170
chr1	1241877	1242239
chr1	1260360	1260538
chr1	1293982	1294318
chr1	1353836	1354102
chr1	1369226	1369482
chr1	1373501	1374094
chr1	1416115	1416458
chr1	1440494	1440983
chr1	1447163	1447407
chr1	1486243	1486474
chr1	1500882	1501130
chr1	1510259	1510685
chr1	1532374	1532826
chr1	1542289	1542682
chr1	1560553	1560794
chr1	1590423	1590898
chr1	1609167	1609472
chr1	1609895	1610512
chr1	1614654	1614859
chr1	1655803	1656073
chr1	1710275	1710588
chr1	1711121	1711540
chr1	1711640	1712019
chr1	1756548	1756886
chr1	1838036	1838255
chr1	1838452	1839437
chr1	1871193	1871397
chr1	1910134	1910524
chr1	1947352	1947781
chr1	1986879	1986984
chr1	2048643	2049000
chr1	2066113	2066521
chr1	2128964	2129343
chr1	2130271	2130687
chr1	2182340	2182722
chr1	2188675	2188912
chr1	2198723	2199098
chr1	2221989	2222252
chr1	2232015	2232385
chr1	2232666	2232937
chr1	2234455	2234786
chr1	2242185	2242483
chr1	2247225	2247458
chr1	2248268	2248591
chr1	2253219	2253568
chr1	2260211	2260442
chr1	2319334	2319850
chr1	2333141	2333374
chr1	2343327	2343551
chr1	2364182	2364557
chr1	2374190	2374729
chr1	2396251	2396471
chr1	2397967	2398379
chr1	2451129	2451345
chr1	2454842	2455194
chr1	2477386	2477608
chr1	2478722	2479072
chr1	2479278	2479609
chr1	2480155	2480515
chr1	2482580	2482941
chr1	2485430	2485612
chr1	2487151	2488323
chr1	2489293	2489648
chr1	2492070	2492476
chr1	2496322	2496499
chr1	2509685	2510221
chr1	2516455	2516686
chr1	2516914	2517352
chr1	2520629	2520885
chr1	2719170	2719509
chr1	2731052	2731443
chr1	2815207	2815579
chr1	2851788	2852165
chr1	2885351	2885713
chr1	2888923	2889334
chr1	2898818	2899077
chr1	2920131	2920403
chr1	2921126	2921525
chr1	2977600	2977815
chr1	2979174	2979468
chr1	2989539	2989780
chr1	3116358	3116581
chr1	3117991	3118406
chr1	3152731	3152908
chr1	3188558	3188864
chr1	3223636	3223917
chr1	3227075	3227442
chr1	3277172	3277396
chr1	3277526	3277850
chr1	3334917	3335133
chr1	3351520	3351934
chr1	3375970	3376337
chr1	3392457	3392880
chr1	3420622	3420979
chr1	3425971	3426359
chr1	3486910	3487262
chr1	3515932	3516308
chr1	3530437	3530817
chr1	3548501	3548718
chr1	3579211	3579424
chr1	3581650	3582093
chr1	3582955	3583309
chr1	3589997	3590631
chr1	3590794	3591030
chr1	3593259	3593809
chr1	3593820	3594150
chr1	3641368	3641618
chr1	3645890	3646023
chr1	3689744	3689991
chr1	3692214	3692444
chr1	3692700	3693094
chr1	3693634	3694052
chr1	3703956	3704182
chr1	3742861	3743005
chr1	3773923	3774270
chr1	3774368	3774618
chr1	3790619	3790978
chr1	3816940	3817605
chr1	3817616	3817964
chr1	3823737	3824023
chr1	4122529	4122734
chr1	4156058	4156269
chr1	4237335	4237719
chr1	4327423	4327762
chr1	4404226	4404405
chr1	4455029	4455425
chr1	4467087	4467448
chr1	4485697	4486015
chr1	4650840	4651260
chr1	4660328	4660693
chr1	4675766	4676147
chr1	4684933	4685335
chr1	4688810	4689042
chr1	4705227	4705770
chr1	4712865	4713197
chr1	4725584	4725989
chr1	4777134	4777559
chr1	4791774	4792058
chr1	5143182	5143506
chr1	5171709	5171931
chr1	5185447	5185805
chr1	5210039	5210367
chr1	5221634	5222018
chr1	5523319	5523420
chr1	5531029	5531266
chr1	5557820	5558000
chr1	5684443	5684659
chr1	5692236	5692619
chr1	5709907	5710172
chr1	5724109	5724439
chr1	5765826	5766035
chr1	5767678	5767882
chr1	5781000	5781315
chr1	5781377	5781563
chr1	5839967	5840159
chr1	5947865	5948270
chr1	5948872	5949108
chr1	5957482	5957694
chr1	5976022	5976344
chr1	6085332	6085567
chr1	6086019	6086725
chr1	6086740	6087248
chr1	6088375	6088581
chr1	6105065	6105253
chr1	6143646	6143844
chr1	6147526	6147752
chr1	6148984	6149239
chr1	6156870	6157088
chr1	6185987	6186333
chr1	6208928	6209307
chr1	6231003	6231328
chr1	6237439	6237712
chr1	6259320	6259459
chr1	6259816	6260196
chr1	6306913	6307219
chr1	6325070	6325437
chr1	6333803	6334006
chr1	6350367	6350769
chr1	6350999	6351213
chr1	6371637	6372073
chr1	6395596	6395972
chr1	6419556	6420157
chr1	6455351	6455824
chr1	6474342	6475017
chr1	6488338	6488711
chr1	6498301	6498678
chr1	6503633	6503866
chr1	6546523	6546738
chr1	6549123	6549542
chr1	6566784	6566978
chr1	6572250	6572564
chr1	6618804	6619009
chr1	6640988	6641357
chr1	6661269	6661829
chr1	6684696	6685103
chr1	6694741	6695061
chr1	6740867	6741097
chr1	6803673	6803909
chr1	6828317	6828527
chr1	6844432	6844762
chr1	6867154	6867547
chr1	6880958	6881423
chr1	6884618	6885033
chr1	6961433	6961829
chr1	7060674	7061090
chr1	7212593	7212808
chr1	7295617	7295831
chr1	7453349	7453484
chr1	7463276	7463603
chr1	7466684	7467078
chr1	7504276	7504577
chr1	7509074	7509428
chr1	7513189	7513403
chr1	7533501	7533874
chr1	7562153	7562301
chr1	7586374	7586854
chr1	7672548	7672757
chr1	7690664	7690937
chr1	7712028	7712432
chr1	7731165	7731370
chr1	7796029	7796625
chr1	7847473	7847728
chr1	8014018	8014333
chr1	8014353	8014551
chr1	8093855	8093990
chr1	8218916	8219159
chr1	8242505	8243059
chr1	8376904	8377275
chr1	8418884	8419191
chr1	8419288	8419496
chr1	8455499	8455897
chr1	8483988	8484192
chr1	8546104	8546205
chr1	8557156	8557503
chr1	8585837	8586280
chr1	8648121	8648469
chr1	8657171	8657301
chr1	8664336	8664549
chr1	8703681	8704118
chr1	8850121	8850396
chr1	8938554	8938774
chr1	8938776	8939138
chr1	9161470	9161849
chr1	9179653	9180067
chr1	9223738	9224253
chr1	9241793	9242226
chr1	9256324	9256912
chr1	9310628	9310888
chr1	9331608	9331946
chr1	9335687	9336294
chr1	9375783	9376120
chr1	9393010	9393364
chr1	9421625	9422005
chr1	9442688	9443009
chr1	9473512	9474129
chr1	9486089	9486292
chr1	9488667	9489102
chr1	9514564	9514946
chr1	9546973	9547225
chr1	9653456	9653687
chr1	9653768	9654374
chr1	9666781	9667149
chr1	9686112	9686440
chr1	9689965	9690371
chr1	9709518	9709881
chr1	9718264	9718639
chr1	9747226	9747741
chr1	9777478	9777857
chr1	9780377	9780630
chr1	9887450	9887785
chr1	9963927	9964257
chr1	9970771	9970988
chr1	10003149	10003390
chr1	10011097	10011355
chr1	10012410	10012527
chr1	10092903	10093220
chr1	10229867	10230108
chr1	10270047	10270387
chr1	10458889	10459313
chr1	10534816	10535409
chr1	10539808	10540150
chr1	10556186	10556581
chr1	10557311	10557477
chr1	10629235	10629457
chr1	10685011	10685315
chr1	10685649	10686035
chr1	10701388	10701631
chr1	10716884	10717093
chr1	10721867	10722215
chr1	10753483	10753826
chr1	10781697	10782102
chr1	10815459	10815829
chr1	10885062	10885430
chr1	10891112	10891328
chr1	10896009	10896208
chr1	10962177	10962564
chr1	11000318	11000450
chr1	11008254	11008628
chr1	11045768	11045979
chr1	11072490	11072952
chr1	11086211	11086523
chr1	11118544	11118801
chr1	11159681	11159953
chr1	11188986	11189423
chr1	11198633	11198867
chr1	11333213	11333739
chr1	11346194	11346538
chr1	11397599	11397790
chr1	11502272	11502692
chr1	11538013	11538330
chr1	11539145	11539389
chr1	11713174	11713537
chr1	11714573	11714869
chr1	11779581	11779898
chr1	11796207	11796548
chr1	11831513	11831759
chr1	11847481	11847802
chr1	11865582	11865952
chr1	11866132	11866481
chr1	11866489	11866896
chr1	11899854	11900167
chr1	11969312	11969609
chr1	11989830	11990124
chr1	12008570	12008889
chr1	12039794	12040137
chr1	12040245	12040544
chr1	12079615	12079934
chr1	12105054	12105265
chr1	12112025	12112596
chr1	12114301	12114573
chr1	12119513	12120247
chr1	12128639	12129012
chr1	12129907	12130127
chr1	12138863	12139743
chr1	12147937	12148281
chr1	12195863	12196106
chr1	12267110	12267654
chr1	12368486	12368593
chr1	12375134	12375543
chr1	12475109	12475545
chr1	12527627	12527932
chr1	12563657	12564046
chr1	12584008	12584158
chr1	12587660	12588073
chr1	12621263	12621612
chr1	12653650	12653870
chr1	12659483	12659848
chr1	12660122	12660327
chr1	12679262	12679468
chr1	12700673	12700897
chr1	12714730	12715089
chr1	12744479	12744730
chr1	12773818	12774126
chr1	13912641	13912997
chr1	13993922	13994362
chr1	14029056	14029804
chr1	14057312	14057625
chr1	14132019	14132424
chr1	14135154	14135528
chr1	14155772	14156123
chr1	14221843	14222065
chr1	14226662	14226866
chr1	14381081	14381484
chr1	14429139	14429344
chr1	14443722	14444226
chr1	14517121	14517550
chr1	14746467	14746842
chr1	14805654	14805981
chr1	14843661	14844054
chr1	14847044	14847779
chr1	14849133	14849551
chr1	14879446	14879650
chr1	14898514	14898906
chr1	14901865	14902069
chr1	14904958	14905220
chr1	15059633	15060139
chr1	15064047	15064411
chr1	15068618	15069024
chr1	15148948	15149317
chr1	15213785	15214019
chr1	15232839	15233017
chr1	15234046	15234412
chr1	15240051	15240530
chr1	15356209	15356418
chr1	15372953	15373426
chr1	15482783	15483024
chr1	15483030	15483287
chr1	15495082	15495481
chr1	15587757	15587980
chr1	15606988	15607231
chr1	15710621	15711023
chr1	15738321	15738618
chr1	15742567	15742954
chr1	15744228	15744456
chr1	15755633	15756050
chr1	15762419	15762672
chr1	15840815	15841185
chr1	15850541	15850743
chr1	15852985	15853304
chr1	15866927	15867145
chr1	15954294	15954566
chr1	16008317	16008655
chr1	16023298	16023842
chr1	16162377	16162847
chr1	16163485	16163851
chr1	16209359	16209725
chr1	16212527	16213006
chr1	16257332	16257703
chr1	16275994	16276220
chr1	16276642	16277048
chr1	16278966	16279171
chr1	16292436	16292963
chr1	16320407	16320727
chr1	16331563	16331904
chr1	16339184	16339491
chr1	16339543	16339847
chr1	16341193	16341631
chr1	16342895	16343258
chr1	16373336	16373533
chr1	16382163	16382532
chr1	16481729	16482094
chr1	16499719	16500176
chr1	16511115	16511572
chr1	16536548	16536774
chr1	16678656	16678926
chr1	16693462	16693944
chr1	16693961	16694403
chr1	16724728	16725087
chr1	16731482	16731602
chr1	16766859	16767363
chr1	16777555	16777945
chr1	16778177	16778463
chr1	16804860	16805168
chr1	16819053	16819663
chr1	16878829	16878982
chr1	16892128	16892300
chr1	16925299	16925691
chr1	16935097	16935274
chr1	16940124	16940454
chr1	16945456	16945819
chr1	16970846	16971181
chr1	16971278	16971513
chr1	16971897	16972149
chr1	17027704	17028069
chr1	17030460	17030702
chr1	17031115	17031496
chr1	17182024	17182441
chr1	17250874	17251056
chr1	17264477	17264728
chr1	17278317	17278684
chr1	17287187	17287413
chr1	17303365	17303869
chr1	17380310	17380839
chr1	17421145	17421430
chr1	17588200	17588408
chr1	17598432	17598556
chr1	17604262	17604577
chr1	17636192	17636614
chr1	17659497	17659944
chr1	17720419	17720750
chr1	17748962	17749139
chr1	17750605	17750825
chr1	17900103	17900439
chr1	17956590	17956993
chr1	17958339	17958567
chr1	18064321	18064608
chr1	18315995	18316296
chr1	18347750	18348068
chr1	18487533	18487753
chr1	18544115	18544342
chr1	18609645	18609829
chr1	18610328	18610719
chr1	18651252	18651568
chr1	18653188	18653389
chr1	18738973	18739551
chr1	18926563	18926965
chr1	18987535	18987956
chr1	19008291	19008727
chr1	19234204	19234635
chr1	19277928	19278130
chr1	19278223	19278828
chr1	19292050	19292449
chr1	19324730	19325041
chr1	19338530	19338754
chr1	19414153	19414651
chr1	19421279	19421709
chr1	19536088	19536492
chr1	19567431	19567710
chr1	19640585	19640894
chr1	19794839	19795086
chr1	19832115	19832355
chr1	19923027	19923785
chr1	19942899	19943200
chr1	20047437	20047866
chr1	20119969	20120220
chr1	20125875	20126187
chr1	20235518	20235841
chr1	20424884	20425155
chr1	20452520	20453146
chr1	20458615	20458908
chr1	20468557	20468867
chr1	20478790	20479066
chr1	20572978	20573107
chr1	20648720	20649015
chr1	20669329	20669650
chr1	20772706	20773085
chr1	20925613	20925812
chr1	21012509	21012936
chr1	21028349	21028575
chr1	21041699	21042053
chr1	21055649	21055915
chr1	21073828	21074217
chr1	21219894	21220129
chr1	21259090	21259249
chr1	21292195	21292616
chr1	21325838	21326172
chr1	21348619	21348991
chr1	21417221	21417527
chr1	21563875	21564178
chr1	21619834	21620231
chr1	21620367	21620612
chr1	21620962	21621664
chr1	21650785	21651162
chr1	21651263	21651489
chr1	21660991	21661354
chr1	21723137	21723355
chr1	21877417	21877855
chr1	21962024	21962182
chr1	22063601	22063781
chr1	22088626	22089048
chr1	22108191	22108387
chr1	22109968	22110229
chr1	22117829	22118253
chr1	22139160	22139363
chr1	22141144	22141319
chr1	22217310	22217684
chr1	22236191	22236688
chr1	22352205	22352491
chr1	22366244	22366514
chr1	22373299	22373629
chr1	22379015	22379212
chr1	22503615	22504247
chr1	22534926	22535146
chr1	22743005	22743242
chr1	22778315	22778650
chr1	22880991	22881198
chr1	23006702	23007059
chr1	23036676	23036869
chr1	23136796	23137390
chr1	23234254	23234646
chr1	23243026	23243293
chr1	23306076	23306359
chr1	23440596	23440855
chr1	23451413	23451629
chr1	23520151	23520363
chr1	23670949	23671216
chr1	23694525	23695450
chr1	23729463	23729905
chr1	23736375	23736723
chr1	23822924	23823148
chr1	23851349	23851760
chr1	23854757	23855331
chr1	23856185	23856418
chr1	23866440	23866866
chr1	23867109	23867460
chr1	23883204	23883592
chr1	23903695	23904142
chr1	23918165	23918448
chr1	23918896	23919518
chr1	23939742	23940199
chr1	23950985	23951216
chr1	23988419	23988699
chr1	24018127	24018559
chr1	24047248	24047533
chr1	24077556	24077891
chr1	24127245	24127453
chr1	24151950	24152189
chr1	24160691	24161103
chr1	24214721	24214959
chr1	24234497	24234619
chr1	24239735	24239918
chr1	24400273	24400641
chr1	24415875	24416212
chr1	24483834	24484180
chr1	24532363	24532676
chr1	24611503	24611873
chr1	24645911	24646462
chr1	24661570	24661928
chr1	24677750	24677993
chr1	24718302	24718965
chr1	24742095	24742279
chr1	24768257	24768640
chr1	24814752	24815030
chr1	24861632	24861906
chr1	24969272	24969504
chr1	25058850	25059183
chr1	25071507	25071612
chr1	25193033	25193451
chr1	25227925	25228348
chr1	25229132	25229478
chr1	25237749	25238036
chr1	25255008	25255318
chr1	25255319	25255683
chr1	25292114	25292427
chr1	25293288	25293598
chr1	25298904	25299245
chr1	25345714	25346092
chr1	25348613	25349940
chr1	25356253	25356411
chr1	25358392	25358817
chr1	25360753	25361092
chr1	25379810	25380231
chr1	25428144	25428288
chr1	25429623	25429851
chr1	25436289	25436619
chr1	25466623	25466932
chr1	25558817	25559026
chr1	25563108	25563415
chr1	25566158	25566602
chr1	25573638	25574021
chr1	25664820	25665047
chr1	25751336	25751541
chr1	25807758	25807954
chr1	25824754	25824917
chr1	25848775	25849184
chr1	25876092	25876413
chr1	25888873	25889311
chr1	26058185	26058353
chr1	26146464	26146825
chr1	26280820	26281223
chr1	26311095	26311309
chr1	26324737	26325064
chr1	26357652	26358014
chr1	26416439	26416805
chr1	26438336	26438671
chr1	26541790	26542064
chr1	26566099	26566332
chr1	26611157	26611488
chr1	26616001	26616323
chr1	26625351	26625690
chr1	26632846	26633142
chr1	26680169	26680502
chr1	26758627	26758945
chr1	26857735	26857909
chr1	26868602	26869160
chr1	26872177	26872686
chr1	26906268	26906797
chr1	26907347	26907743
chr1	26909249	26909572
chr1	26947101	26947626
chr1	27088602	27088916
chr1	27160019	27160481
chr1	27165211	27165843
chr1	27247644	27248005
chr1	27300420	27300865
chr1	27303043	27303466
chr1	27330602	27330819
chr1	27339716	27339824
chr1	27425625	27425864
chr1	27425910	27426267
chr1	27441409	27441775
chr1	27442117	27442467
chr1	27481612	27481961
chr1	27648700	27649009
chr1	27668186	27668461
chr1	27669240	27669834
chr1	27690461	27690752
chr1	27699694	27700081
chr1	27724806	27725173
chr1	27744821	27745277
chr1	27808674	27809050
chr1	27849030	27849371
chr1	27851887	27852272
chr1	27858798	27859139
chr1	27869213	27869704
chr1	27872398	27872767
chr1	27951671	27952131
chr1	27958140	27958592
chr1	27972449	27972666
chr1	27976950	27977160
chr1	27986035	27986302
chr1	27998716	27999050
chr1	28016792	28017160
chr1	28051965	28052411
chr1	28099069	28099485
chr1	28099700	28099923
chr1	28157309	28157582
chr1	28195532	28195775
chr1	28199422	28199785
chr1	28208628	28209027
chr1	28210720	28211117
chr1	28240988	28241397
chr1	28293014	28293246
chr1	28414793	28415227
chr1	28473900	28474121
chr1	28502274	28502640
chr1	28526512	28526732
chr1	28562817	28563041
chr1	28568392	28568754
chr1	28573103	28573264
chr1	28573715	28574027
chr1	28619118	28619450
chr1	28655345	28655611
chr1	28660649	28661021
chr1	28696078	28696487
chr1	28696681	28696868
chr1	28699618	28700380
chr1	28832376	28832910
chr1	28913548	28914002
chr1	28950925	28951227
chr1	29062851	29063289
chr1	29130775	29131162
chr1	29140451	29140650
chr1	29203860	29203982
chr1	29211296	29211701
chr1	29215936	29216185
chr1	29240488	29240895
chr1	29253383	29253678
chr1	29543943	29544318
chr1	29571070	29571466
chr1	29615144	29615533
chr1	30100775	30101118
chr1	30128068	30128423
chr1	30182416	30183093
chr1	30216144	30216462
chr1	30230736	30230984
chr1	30245349	30245803
chr1	30299432	30299834
chr1	30437829	30438016
chr1	30460464	30460743
chr1	30604808	30605181
chr1	30646027	30646261
chr1	30755624	30756077
chr1	30808812	30808984
chr1	30893631	30893861
chr1	30965890	30966295
chr1	31013673	31013903
chr1	31073600	31073803
chr1	31191486	31191801
chr1	31191821	31192206
chr1	31216474	31217110
chr1	31220843	31221408
chr1	31229982	31230207
chr1	31238156	31238721
chr1	31245896	31246338
chr1	31259646	31259999
chr1	31334144	31334495
chr1	31335340	31335760
chr1	31406030	31406406
chr1	31407521	31407874
chr1	31520424	31520826
chr1	31538208	31538624
chr1	31693939	31694129
chr1	31769389	31769962
chr1	31896519	31896824
chr1	31950004	31950409
chr1	31955931	31956464
chr1	31960134	31960591
chr1	31974736	31975084
chr1	32050339	32050723
chr1	32110234	32110519
chr1	32110650	32110912
chr1	32138003	32138417
chr1	32165414	32165623
chr1	32188875	32189094
chr1	32210270	32210539
chr1	32226713	32227091
chr1	32295764	32295996
chr1	32404182	32404530
chr1	32418507	32418737
chr1	32420401	32420648
chr1	32421755	32422072
chr1	32538463	32538707
chr1	32573572	32574085
chr1	32645696	32646129
chr1	32665916	32666135
chr1	32666766	32667222
chr1	32667329	32667679
chr1	32674803	32675089
chr1	32687598	32687964
chr1	32715715	32716114
chr1	32716918	32717376
chr1	32730729	32731066
chr1	32738489	32738882
chr1	32800267	32800804
chr1	32802950	32803532
chr1	32807766	32808168
chr1	32819210	32819511
chr1	32831553	32831927
chr1	32837799	32838029
chr1	32838215	32838406
chr1	32859816	32860074
chr1	32862232	32862512
chr1	32897510	32897866
chr1	32963728	32963951
chr1	33004886	33005130
chr1	33091161	33091528
chr1	33093029	33093408
chr1	33134881	33135098
chr1	33161521	33161984
chr1	33189965	33190326
chr1	33233593	33233808
chr1	33238465	33238572
chr1	33282733	33283170
chr1	33324840	33325285
chr1	33336816	33337019
chr1	33372241	33372516
chr1	33418332	33418711
chr1	33429282	33429594
chr1	33429643	33429841
chr1	33446696	33447050
chr1	33457475	33457885
chr1	33457942	33458582
chr1	33502322	33502577
chr1	33546980	33547397
chr1	33592864	33593494
chr1	33630122	33630476
chr1	33638346	33638575
chr1	33682682	33682942
chr1	33807786	33808135
chr1	33909262	33909432
chr1	33937947	33938309
chr1	34099316	34099539
chr1	34189563	34190028
chr1	34277644	34278057
chr1	34307947	34308109
chr1	34555809	34555984
chr1	34826129	34826776
chr1	34836902	34837123
chr1	35203914	35204298
chr1	35207836	35208149
chr1	35265702	35266211
chr1	35332087	35332331
chr1	35370478	35370865
chr1	35449744	35450161
chr1	35497388	35497629
chr1	35555867	35556212
chr1	35658552	35658799
chr1	35763963	35764255
chr1	36004761	36005170
chr1	36005219	36005392
chr1	36005442	36005751
chr1	36022798	36023319
chr1	36106900	36107250
chr1	36348986	36349200
chr1	36359590	36359955
chr1	36384815	36385178
chr1	36488875	36489493
chr1	36564437	36564858
chr1	36565420	36565751
chr1	36573263	36573603
chr1	36615126	36615625
chr1	36621207	36621483
chr1	36623837	36624089
chr1	36626657	36627066
chr1	36627788	36628016
chr1	36636751	36636917
chr1	36689340	36689926
chr1	36771513	36771854
chr1	36790138	36790353
chr1	36812560	36812795
chr1	36815106	36815540
chr1	36816285	36816629
chr1	36820888	36821197
chr1	36829097	36829241
chr1	36852011	36852445
chr1	36875821	36876149
chr1	36914295	36914668
chr1	36915859	36916228
chr1	36929730	36930202
chr1	36981331	36981717
chr1	36995710	36996039
chr1	37103516	37103726
chr1	37288380	37288576
chr1	37376879	37377237
chr1	37518621	37519002
chr1	37559888	37560216
chr1	37565972	37566382
chr1	37617261	37617574
chr1	37754340	37754966
chr1	37942764	37943388
chr1	37944029	37944252
chr1	37945052	37945715
chr1	37974778	37974920
chr1	38022387	38022784
chr1	38061289	38061667
chr1	38130567	38130900
chr1	38157720	38158108
chr1	38239027	38239155
chr1	38412294	38412847
chr1	38455428	38456176
chr1	38469963	38470316
chr1	38470489	38470666
chr1	38478288	38478630
chr1	38493770	38494176
chr1	38496040	38496441
chr1	38496574	38496801
chr1	38513340	38513694
chr1	38527633	38528025
chr1	38559892	38560099
chr1	38583257	38583643
chr1	38638824	38639107
chr1	38752965	38753209
chr1	38968515	38968722
chr1	38993107	38993482
chr1	39024997	39025256
chr1	39129742	39130072
chr1	39210002	39210362
chr1	39324411	39324813
chr1	39456844	39457141
chr1	39492039	39492458
chr1	39568430	39568861
chr1	39571770	39572102
chr1	39594793	39595249
chr1	39602767	39602902
chr1	39651364	39651698
chr1	39659930	39660250
chr1	39784195	39784305
chr1	39787704	39788020
chr1	39796258	39796526
chr1	39824101	39824470
chr1	39842406	39842516
chr1	39990373	39990703
chr1	39991318	39991698
chr1	40013248	40013460
chr1	40061077	40061263
chr1	40063563	40063900
chr1	40067584	40067941
chr1	40160911	40161243
chr1	40204522	40204744
chr1	40226721	40227053
chr1	40265339	40265570
chr1	40282271	40282645
chr1	40282883	40283223
chr1	40291225	40291572
chr1	40303910	40304258
chr1	40348947	40349279
chr1	40421058	40421575
chr1	40505429	40505823
chr1	40506325	40506792
chr1	40561201	40561605
chr1	40562712	40562943
chr1	40626859	40627025
chr1	40627026	40627480
chr1	40652425	40652650
chr1	40653406	40653514
chr1	40723395	40723809
chr1	40778233	40778653
chr1	40851291	40851840
chr1	40916413	40917079
chr1	40954607	40954886
chr1	41075969	41076179
chr1	41094477	41094645
chr1	41134247	41134784
chr1	41157387	41157628
chr1	41168558	41168892
chr1	41177202	41177600
chr1	41185207	41185526
chr1	41204507	41204629
chr1	41281932	41282261
chr1	41317321	41317713
chr1	41472867	41473361
chr1	41493705	41494083
chr1	41537776	41538148
chr1	41565953	41566290
chr1	41637228	41637626
chr1	41730072	41730193
chr1	41788938	41789364
chr1	41819532	41819730
chr1	41823785	41824170
chr1	41832581	41832820
chr1	41843271	41843494
chr1	41864213	41864724
chr1	41872140	41872320
chr1	41898183	41898549
chr1	41930011	41930385
chr1	41938170	41938387
chr1	41947947	41948222
chr1	41981969	41982197
chr1	42031217	42031422
chr1	42089038	42089412
chr1	42105025	42105232
chr1	42136455	42136858
chr1	42144268	42144613
chr1	42183934	42184424
chr1	42194360	42194731
chr1	42204828	42205189
chr1	42210861	42211171
chr1	42217952	42218359
chr1	42233388	42233789
chr1	42263441	42263646
chr1	42265361	42265642
chr1	42268698	42269082
chr1	42271841	42272103
chr1	42272304	42272713
chr1	42275308	42275801
chr1	42342724	42343083
chr1	42357132	42357443
chr1	42421150	42421618
chr1	42423884	42424308
chr1	42425011	42425442
chr1	42430080	42430334
chr1	42482996	42483201
chr1	42611926	42612487
chr1	42629659	42629838
chr1	42658023	42658358
chr1	42800099	42800382
chr1	42921711	42922137
chr1	42922325	42922680
chr1	42928938	42929154
chr1	43070370	43070598
chr1	43182528	43182912
chr1	43232864	43233122
chr1	43261934	43262294
chr1	43304571	43304679
chr1	43390162	43390366
chr1	43397668	43398351
chr1	43402069	43402280
chr1	43406607	43407086
chr1	43423928	43424110
chr1	43428159	43428545
chr1	43618478	43619006
chr1	43630290	43630594
chr1	43704192	43704404
chr1	43745017	43745265
chr1	43777374	43777753
chr1	43814883	43815285
chr1	43824436	43824813
chr1	43828490	43828778
chr1	43832305	43832530
chr1	43892130	43892517
chr1	43912039	43912427
chr1	43992770	43993021
chr1	44026159	44026480
chr1	44047951	44048153
chr1	44062454	44062874
chr1	44067474	44067692
chr1	44086133	44086251
chr1	44111219	44111592
chr1	44123875	44124048
chr1	44172788	44172992
chr1	44249306	44249814
chr1	44265783	44266099
chr1	44301994	44302350
chr1	44331474	44331759
chr1	44355750	44355953
chr1	44412044	44412273
chr1	44440280	44440600
chr1	44440873	44441349
chr1	44441758	44441872
chr1	44445820	44446174
chr1	44457240	44457526
chr1	44475257	44475609
chr1	44495776	44496060
chr1	44526803	44526933
chr1	44566551	44566866
chr1	44678848	44679366
chr1	44707832	44708215
chr1	44877127	44877435
chr1	45008429	45008674
chr1	45035347	45035578
chr1	45047024	45047396
chr1	45057921	45058288
chr1	45081564	45081873
chr1	45097359	45097687
chr1	45138015	45138191
chr1	45139725	45139888
chr1	45241088	45241416
chr1	45265435	45266042
chr1	45272918	45273572
chr1	45273715	45274099
chr1	45275225	45275450
chr1	45276061	45276245
chr1	45279321	45279558
chr1	45286116	45286333
chr1	45477502	45477857
chr1	45518752	45519072
chr1	45562951	45563180
chr1	45602999	45603211
chr1	45646011	45646415
chr1	45769426	45770539
chr1	45772048	45772287
chr1	45805839	45806177
chr1	45859944	45860431
chr1	45876212	45876588
chr1	45944508	45944881
chr1	45962226	45962425
chr1	45965782	45965992
chr1	45987410	45987715
chr1	46034077	46034348
chr1	46047870	46048274
chr1	46085825	46086053
chr1	46094912	46095293
chr1	46149715	46150070
chr1	46151873	46152411
chr1	46153688	46154102
chr1	46154108	46154432
chr1	46216015	46216325
chr1	46216350	46216681
chr1	46352913	46353335
chr1	46500895	46501086
chr1	46518732	46519159
chr1	46537656	46538038
chr1	46598381	46598693
chr1	46636995	46637242
chr1	46661370	46661887
chr1	46713776	46714407
chr1	46768844	46769233
chr1	46785753	46786095
chr1	46791377	46791844
chr1	46797767	46798422
chr1	46806408	46806714
chr1	46835750	46836255
chr1	46843059	46843394
chr1	46889451	46889659
chr1	46918662	46919094
chr1	46932567	46932800
chr1	46945490	46945804
chr1	46954984	46955249
chr1	46969226	46969482
chr1	46987946	46988171
chr1	46999273	46999676
chr1	47079292	47079684
chr1	47081916	47082175
chr1	47153478	47153842
chr1	47184772	47184994
chr1	47190474	47190890
chr1	47223068	47223472
chr1	47223679	47224042
chr1	47224365	47224735
chr1	47469965	47470415
chr1	47525357	47525694
chr1	47557158	47557403
chr1	47650640	47651055
chr1	47687453	47687807
chr1	47737718	47737913
chr1	47779590	47779902
chr1	47816886	47817266
chr1	47867856	47868159
chr1	47884706	47885286
chr1	47902029	47902335
chr1	47903383	47903699
chr1	47997378	47997754
chr1	47998089	47998514
chr1	48000189	48000421
chr1	48036286	48036776
chr1	48038609	48038968
chr1	48040387	48040614
chr1	48074257	48074641
chr1	48145973	48146358
chr1	48148356	48148707
chr1	48221298	48221704
chr1	48237624	48237837
chr1	48246462	48246830
chr1	48251709	48251932
chr1	48307750	48308100
chr1	48319528	48319910
chr1	48330876	48331225
chr1	48341666	48342048
chr1	48385868	48386424
chr1	48445588	48445828
chr1	48500391	48500711
chr1	48504759	48505137
chr1	48514630	48514946
chr1	48522074	48522412
chr1	48534314	48534555
chr1	48559489	48559792
chr1	48648148	48648551
chr1	48691106	48691545
chr1	48699884	48700106
chr1	48756952	48757382
chr1	48760260	48760610
chr1	48795267	48795581
chr1	48874496	48874898
chr1	48937378	48937604
chr1	49013391	49013747
chr1	49021021	49021323
chr1	49045948	49046367
chr1	49050321	49050571
chr1	49056535	49056657
chr1	49160842	49161045
chr1	49191196	49191364
chr1	49198567	49198768
chr1	49217725	49218188
chr1	49228168	49228520
chr1	49250105	49250327
chr1	49259520	49259869
chr1	49334947	49335377
chr1	49345391	49345771
chr1	49388870	49389198
chr1	49435768	49436162
chr1	49442878	49443161
chr1	49518979	49519139
chr1	49548053	49548336
chr1	49674311	49674705
chr1	49757606	49757836
chr1	49773414	49773801
chr1	49793670	49794120
chr1	49840815	49841135
chr1	49905429	49905854
chr1	50007353	50007692
chr1	50023259	50023473
chr1	50058215	50058572
chr1	50148365	50148490
chr1	50165574	50165990
chr1	50222625	50223032
chr1	50279502	50279937
chr1	50308844	50309099
chr1	50491491	50491756
chr1	50548942	50549190
chr1	50564225	50564406
chr1	50604827	50605284
chr1	50606622	50607020
chr1	50631972	50632395
chr1	50652687	50653105
chr1	50738271	50738483
chr1	50740035	50740243
chr1	50742612	50742920
chr1	50890509	50890695
chr1	50903568	50903687
chr1	50908163	50908390
chr1	51069389	51069748
chr1	51076400	51076672
chr1	51081603	51082012
chr1	51190130	51190446
chr1	51299607	51299808
chr1	51339425	51339533
chr1	51406032	51406418
chr1	51423292	51423484
chr1	51434837	51435120
chr1	51438351	51438694
chr1	51442735	51443113
chr1	51443458	51443663
chr1	51545436	51545655
chr1	51622591	51623023
chr1	51643623	51643975
chr1	51700947	51701167
chr1	51736822	51737026
chr1	51762335	51762786
chr1	51767670	51767876
chr1	51768266	51768588
chr1	51769391	51769831
chr1	51875486	51875770
chr1	51875844	51876241
chr1	51929374	51929744
chr1	51966797	51967454
chr1	51970751	51971154
chr1	51983563	51983877
chr1	52041312	52041666
chr1	52082731	52082897
chr1	52159142	52159582
chr1	52195495	52195813
chr1	52242265	52242705
chr1	52288610	52288975
chr1	52289309	52289460
chr1	52294872	52295119
chr1	52309587	52309821
chr1	52312540	52312910
chr1	52344494	52344904
chr1	52442554	52442789
chr1	52522576	52523137
chr1	52553036	52553245
chr1	52562029	52562340
chr1	52720457	52720719
chr1	52831817	52832136
chr1	52869885	52870073
chr1	52910093	52910406
chr1	53102305	53102895
chr1	53158613	53158951
chr1	53163813	53164071
chr1	53168735	53169090
chr1	53332601	53333281
chr1	53386871	53387187
chr1	53465774	53466173
chr1	53656722	53656940
chr1	53703910	53704295
chr1	53745494	53745899
chr1	53758076	53758390
chr1	53761823	53762107
chr1	53764410	53764789
chr1	53782024	53782298
chr1	53789153	53789572
chr1	53792037	53792321
chr1	53849151	53849361
chr1	53875974	53876296
chr1	53943227	53943454
chr1	53947579	53947919
chr1	53956069	53956216
chr1	53988022	53988276
chr1	53992667	53993002
chr1	54009001	54009165
chr1	54041706	54041892
chr1	54232754	54233090
chr1	54256950	54257105
chr1	54303958	54304351
chr1	54355245	54355584
chr1	54390582	54390953
chr1	54411670	54411900
chr1	54518603	54519372
chr1	54537509	54537635
chr1	54600008	54600227
chr1	54681071	54681276
chr1	54716886	54717201
chr1	54743547	54743909
chr1	54822204	54822629
chr1	54842125	54842702
chr1	54889152	54889385
chr1	55007976	55008182
chr1	55051447	55051793
chr1	55152143	55152580
chr1	55159245	55159479
chr1	55181488	55181765
chr1	55206050	55206386
chr1	55264361	55264664
chr1	55270465	55270639
chr1	55286213	55286517
chr1	55311554	55311785
chr1	55337227	55337466
chr1	55391290	55391409
chr1	55487946	55488168
chr1	55519275	55519637
chr1	55525792	55526150
chr1	55539534	55539930
chr1	55590168	55590693
chr1	55676967	55677393
chr1	55725707	55726073
chr1	55743026	55743441
chr1	55753851	55754144
chr1	55785884	55786004
chr1	55803668	55803919
chr1	55846275	55846554
chr1	55909235	55909420
chr1	55987637	55987876
chr1	56002014	56002501
chr1	56259915	56260116
chr1	56310224	56310469
chr1	56385303	56385637
chr1	56397501	56397749
chr1	56494274	56494389
chr1	56498435	56498817
chr1	56572212	56572769
chr1	56599522	56599947
chr1	56668076	56668501
chr1	56796343	56796734
chr1	56798045	56798243
chr1	56826344	56826786
chr1	56942733	56943346
chr1	56982324	56982825
chr1	56992540	56992907
chr1	56996581	56996952
chr1	56999408	56999801
chr1	57044996	57045257
chr1	57088716	57089141
chr1	57100104	57100218
chr1	57111006	57111212
chr1	57284785	57285106
chr1	57286910	57287317
chr1	57312856	57313102
chr1	57314127	57314497
chr1	57318908	57319112
chr1	57339937	57340148
chr1	57470980	57471332
chr1	57583647	57584155
chr1	57606350	57606684
chr1	57669588	57670153
chr1	57829191	57829555
chr1	58089758	58090113
chr1	58096280	58096615
chr1	58209066	58209327
chr1	58235207	58235629
chr1	58314893	58315287
chr1	58447738	58448189
chr1	58570707	58571056
chr1	58574580	58574940
chr1	58598416	58598743
chr1	58672368	58672904
chr1	58734362	58734559
chr1	58790193	58790367
chr1	59000080	59000419
chr1	59012144	59012528
chr1	59039495	59039958
chr1	59165299	59165982
chr1	59249649	59250882
chr1	59271231	59271933
chr1	59331867	59332240
chr1	59348795	59349237
chr1	59388094	59388315
chr1	59434005	59434882
chr1	59462372	59462978
chr1	59478845	59479399
chr1	59484635	59484953
chr1	59485723	59486275
chr1	59512308	59512807
chr1	59522956	59523257
chr1	59530227	59530796
chr1	59605347	59605660
chr1	59612668	59612965
chr1	59616659	59617194
chr1	59643408	59643787
chr1	59732098	59732429
chr1	59738024	59738446
chr1	59744326	59744541
chr1	59830720	59831162
chr1	59843083	59843337
chr1	59875094	59875486
chr1	59898015	59898367
chr1	59938221	59938551
chr1	60007014	60007210
chr1	60062075	60062376
chr1	60070739	60071210
chr1	60119178	60119563
chr1	60125891	60126004
chr1	60203306	60203696
chr1	60367308	60367707
chr1	60435048	60435326
chr1	60442462	60442664
chr1	60490107	60490364
chr1	60550521	60550740
chr1	60688546	60688970
chr1	60762641	60762990
chr1	60787028	60787421
chr1	60804169	60804587
chr1	60825962	60826359
chr1	60856709	60857063
chr1	60860074	60860444
chr1	60911983	60912332
chr1	60947123	60947516
chr1	61001358	61001655
chr1	61164978	61165316
chr1	61227045	61227331
chr1	61302449	61302640
chr1	61326251	61326620
chr1	61423820	61424221
chr1	61444390	61444756
chr1	61471896	61472230
chr1	61515462	61515949
chr1	61541915	61542022
chr1	61542985	61543423
chr1	61543587	61543741
chr1	61635875	61636082
chr1	61657344	61657693
chr1	61766723	61767167
chr1	61767788	61768178
chr1	61782575	61782899
chr1	61784411	61784839
chr1	61804088	61804710
chr1	61909256	61909372
chr1	62084348	62084772
chr1	62139051	62139466
chr1	62149631	62149770
chr1	62190453	62191111
chr1	62224596	62224824
chr1	62363514	62363972
chr1	62369078	62369485
chr1	62516139	62516515
chr1	62582803	62582929
chr1	62698615	62698937
chr1	62822259	62822562
chr1	62901492	62902145
chr1	62902221	62902759
chr1	63088479	63088789
chr1	63091077	63091419
chr1	63095267	63095674
chr1	63191024	63191357
chr1	63219512	63219859
chr1	63249327	63249785
chr1	63262923	63263315
chr1	63276317	63276746
chr1	63433820	63434230
chr1	63512105	63512736
chr1	63577738	63578050
chr1	63583872	63584076
chr1	63590540	63591215
chr1	63702981	63703190
chr1	63711533	63711636
chr1	63787607	63787870
chr1	63832802	63833176
chr1	63855703	63856104
chr1	63930895	63931312
chr1	63988891	63989227
chr1	64029517	64029898
chr1	64058810	64059052
chr1	64059070	64059464
chr1	64059727	64060092
chr1	64124816	64125199
chr1	64135016	64135374
chr1	64140014	64140306
chr1	64145920	64146140
chr1	64159991	64160271
chr1	64169248	64169594
chr1	64169843	64170177
chr1	64240399	64240621
chr1	64268010	64268391
chr1	64279485	64279754
chr1	64356701	64357042
chr1	64539256	64539567
chr1	64636977	64637281
chr1	64637813	64638237
chr1	64689158	64689561
chr1	64775161	64775546
chr1	64914585	64914783
chr1	64939354	64939564
chr1	64940462	64940710
chr1	64947423	64947670
chr1	64973525	64973863
chr1	65038191	65038438
chr1	65141640	65142042
chr1	65145530	65145920
chr1	65225765	65226126
chr1	65249945	65250311
chr1	65256544	65256752
chr1	65283562	65283905
chr1	65292548	65292964
chr1	65305085	65305297
chr1	65312166	65312572
chr1	65348030	65348364
chr1	65361155	65361290
chr1	65363409	65363736
chr1	65364098	65364424
chr1	65374094	65374440
chr1	65387970	65388287
chr1	65428167	65428632
chr1	65442871	65443060
chr1	65477825	65478046
chr1	65523942	65524159
chr1	65534336	65534609
chr1	65549166	65549592
chr1	65611298	65611789
chr1	65614118	65614332
chr1	65614445	65614655
chr1	65614720	65615157
chr1	65631537	65631702
chr1	65662689	65662928
chr1	65726380	65727001
chr1	65731611	65731882
chr1	65885080	65885717
chr1	65886301	65886504
chr1	65926501	65926713
chr1	65946819	65947129
chr1	65961979	65962088
chr1	65990254	65990450
chr1	66043842	66044114
chr1	66080556	66080925
chr1	66083649	66084080
chr1	66151303	66151723
chr1	66157180	66157378
chr1	66170170	66170273
chr1	66185852	66186255
chr1	66212138	66212368
chr1	66277696	66278448
chr1	66299309	66299687
chr1	66404856	66405091
chr1	66473498	66473989
chr1	66581841	66582256
chr1	66638859	66639113
chr1	66643073	66643483
chr1	66736639	66737085
chr1	66744269	66744806
chr1	66748065	66748579
chr1	66766668	66767138
chr1	66782396	66782845
chr1	66801313	66801824
chr1	66802901	66803104
chr1	66815723	66816028
chr1	66817788	66818117
chr1	66836368	66836764
chr1	66837995	66838117
chr1	66839767	66840682
chr1	66865446	66865793
chr1	66866411	66866873
chr1	66866906	66867228
chr1	66867849	66868152
chr1	66905122	66905224
chr1	66911992	66912367
chr1	66916772	66917158
chr1	66927703	66928444
chr1	67114694	67115122
chr1	67205229	67205598
chr1	67223699	67224304
chr1	67235438	67235737
chr1	67239079	67239193
chr1	67254125	67254454
chr1	67268459	67268614
chr1	67293508	67293612
chr1	67296819	67296995
chr1	67318691	67319205
chr1	67370815	67371058
chr1	67390568	67391435
chr1	67395717	67395913
chr1	67400228	67400558
chr1	67447147	67447551
chr1	67461797	67461990
chr1	67478714	67479042
chr1	67489373	67489721
chr1	67497704	67497949
chr1	67518878	67519124
chr1	67519501	67519804
chr1	67519813	67520137
chr1	67612238	67612696
chr1	67614270	67614512
chr1	67614760	67615093
chr1	67631696	67632140
chr1	67680233	67681440
chr1	67693131	67693321
chr1	67798945	67799186
chr1	67799397	67799775
chr1	67805764	67806000
chr1	67807813	67808146
chr1	67814110	67814524
chr1	67832574	67832821
chr1	67875348	67875723
chr1	67880592	67880971
chr1	67894843	67895144
chr1	67895817	67896100
chr1	67896255	67896669
chr1	67899435	67899834
chr1	67907120	67907497
chr1	68060574	68060877
chr1	68068549	68068743
chr1	68149915	68150321
chr1	68151973	68152640
chr1	68156271	68156556
chr1	68190872	68191246
chr1	68198484	68198867
chr1	68201676	68202405
chr1	68204119	68204531
chr1	68214195	68214555
chr1	68225736	68226187
chr1	68233473	68233835
chr1	68302345	68302763
chr1	68335033	68335145
chr1	68434912	68435319
chr1	68619170	68619343
chr1	68646483	68647071
chr1	68862322	68862544
chr1	68901551	68901655
chr1	68961730	68962037
chr1	68962369	68962803
chr1	68962949	68963361
chr1	68979389	68979835
chr1	69099054	69099321
chr1	69178574	69178676
chr1	69367213	69367510
chr1	69372036	69372446
chr1	69519316	69519676
chr1	69520836	69521348
chr1	69636858	69636963
chr1	69663311	69663954
chr1	69776177	69776586
chr1	69784993	69785305
chr1	69796007	69796318
chr1	69801875	69802250
chr1	69837510	69837617
chr1	69847904	69848272
chr1	69956128	69956543
chr1	69971804	69971971
chr1	69995497	69995718
chr1	70034944	70035120
chr1	70070711	70070877
chr1	70187111	70187452
chr1	70432773	70433125
chr1	70468280	70468634
chr1	70537734	70538169
chr1	70670996	70671711
chr1	70694103	70694219
chr1	70701183	70701399
chr1	70749379	70749493
chr1	70756376	70756801
chr1	70819121	70819802
chr1	70820188	70820794
chr1	70824818	70824932
chr1	70907345	70907592
chr1	70917658	70918009
chr1	70983103	70983498
chr1	71276632	71276773
chr1	71420423	71420832
chr1	71489145	71489450
chr1	71518659	71519159
chr1	71537789	71537940
chr1	71546432	71547103
chr1	71549293	71549527
chr1	71553226	71553585
chr1	71646848	71647319
chr1	71750524	71750952
chr1	71816474	71816834
chr1	71861976	71862381
chr1	71951733	71952176
chr1	72051593	72052045
chr1	72151898	72152283
chr1	72161269	72161380
chr1	72252100	72252694
chr1	72406806	72407270
chr1	72466574	72467036
chr1	72744577	72744982
chr1	72899427	72899743
chr1	72915290	72915495
chr1	72980103	72980563
chr1	73070421	73070653
chr1	73101313	73101415
chr1	73114284	73114532
chr1	73128240	73128525
chr1	73145148	73145552
chr1	73364119	73364498
chr1	73510815	73510983
chr1	73540427	73540777
chr1	73826087	73826206
chr1	73829339	73829610
chr1	73877637	73878043
chr1	74015415	74015786
chr1	74023913	74024143
chr1	74037574	74037935
chr1	74130826	74131105
chr1	74285732	74285964
chr1	74415136	74415349
chr1	74415651	74416050
chr1	74450118	74450363
chr1	74467283	74467552
chr1	74480213	74480652
chr1	74556725	74557087
chr1	74620092	74620516
chr1	74663678	74663817
chr1	74689754	74690078
chr1	74721684	74721942
chr1	74740954	74741381
chr1	74810982	74811411
chr1	74832937	74833039
chr1	74864896	74865224
chr1	74915929	74916429
chr1	74978209	74978385
chr1	74979986	74980099
chr1	74986849	74986985
chr1	75042585	75042993
chr1	75052033	75052434
chr1	75139498	75140224
chr1	75151794	75152007
chr1	75197519	75198088
chr1	75198474	75199176
chr1	75210760	75211310
chr1	75214826	75215038
chr1	75277192	75277736
chr1	75306659	75307072
chr1	75326357	75326709
chr1	75326935	75327213
chr1	75417296	75417656
chr1	75427591	75427940
chr1	75503022	75503246
chr1	75549113	75549260
chr1	75557873	75558255
chr1	75723536	75723943
chr1	75757656	75757986
chr1	75899504	75899892
chr1	75922082	75922492
chr1	76054666	76055074
chr1	76080855	76081023
chr1	76081213	76081435
chr1	76106456	76106724
chr1	76109692	76110117
chr1	76138593	76138947
chr1	76189141	76189444
chr1	76189560	76190040
chr1	76190041	76190315
chr1	76210894	76211144
chr1	76250447	76250924
chr1	76251562	76252395
chr1	76256901	76257259
chr1	76327474	76328073
chr1	76387761	76387890
chr1	76451497	76451833
chr1	76459532	76459948
chr1	76540819	76541236
chr1	76569048	76569415
chr1	76597719	76598140
chr1	76599856	76600299
chr1	76602472	76602606
chr1	76620353	76620756
chr1	76656624	76657041
chr1	76671930	76672116
chr1	76768924	76769132
chr1	76930870	76931071
chr1	76960448	76960999
chr1	77082362	77082740
chr1	77089434	77089861
chr1	77143634	77143995
chr1	77285697	77286077
chr1	77310001	77310344
chr1	77339795	77340000
chr1	77384813	77385459
chr1	77404810	77405180
chr1	77498100	77498414
chr1	77537130	77537439
chr1	77550393	77550569
chr1	77684866	77685242
chr1	77732803	77732932
chr1	77781774	77782189
chr1	77818549	77818932
chr1	77875120	77875334
chr1	78005295	78005618
chr1	78060149	78060446
chr1	78136211	78136561
chr1	78148132	78148681
chr1	78224666	78225230
chr1	78225652	78225972
chr1	78229098	78229516
chr1	78245155	78245523
chr1	78277576	78277739
chr1	78350011	78350339
chr1	78407437	78407801
chr1	78444459	78444900
chr1	78488325	78488505
chr1	78546569	78546807
chr1	78578974	78579328
chr1	78608603	78609102
chr1	78621279	78621695
chr1	78703392	78703764
chr1	78717996	78718230
chr1	78742745	78743213
chr1	78747410	78747731
chr1	78763596	78764075
chr1	78842602	78842740
chr1	78853859	78854215
chr1	78854309	78854700
chr1	78919319	78919528
chr1	78924031	78924284
chr1	78957556	78957780
chr1	78970827	78970961
chr1	79012275	79012459
chr1	79025088	79025489
chr1	79085608	79086324
chr1	79088799	79089001
chr1	79089885	79090339
chr1	79106888	79107365
chr1	79115212	79115969
chr1	79117141	79117284
chr1	79120495	79120696
chr1	79127024	79127142
chr1	79143828	79144405
chr1	79148211	79148522
chr1	79237175	79237482
chr1	79320875	79321287
chr1	79434749	79435075
chr1	79472531	79472959
chr1	79506287	79506600
chr1	79507953	79508247
chr1	79518460	79519001
chr1	79573018	79573404
chr1	79578746	79578883
chr1	79613160	79613342
chr1	79644950	79645264
chr1	79716858	79717238
chr1	79734479	79734682
chr1	79738227	79738480
chr1	79818573	79818985
chr1	79844420	79844648
chr1	79858560	79858940
chr1	79907075	79907395
chr1	79926008	79926330
chr1	79926538	79927037
chr1	79989114	79989445
chr1	79998216	79998636
chr1	80096388	80096693
chr1	80124735	80125099
chr1	80137321	80137729
chr1	80160357	80160781
chr1	80188706	80188933
chr1	80236305	80236617
chr1	80340899	80341290
chr1	80445072	80445300
chr1	80455015	80455333
chr1	80488085	80488516
chr1	80497635	80498041
chr1	80536902	80537326
chr1	80577285	80577421
chr1	80606977	80607299
chr1	80654863	80655302
chr1	80726925	80727313
chr1	80839363	80839525
chr1	80865462	80865852
chr1	80887426	80887804
chr1	81000824	81000937
chr1	81025819	81026016
chr1	81105371	81105678
chr1	81112204	81112419
chr1	81188792	81188999
chr1	81197579	81197922
chr1	81344291	81344633
chr1	81364365	81364760
chr1	81453068	81453367
chr1	81481531	81481898
chr1	81508866	81509238
chr1	81520090	81520363
chr1	81701106	81701473
chr1	81723867	81724010
chr1	81777103	81777208
chr1	81894652	81895076
chr1	81903038	81903449
chr1	81924127	81924534
chr1	82013265	82013476
chr1	82017396	82017776
chr1	82147031	82147263
chr1	82158236	82158588
chr1	82217105	82217330
chr1	82340119	82340345
chr1	82346285	82346583
chr1	82363062	82363374
chr1	82415872	82416152
chr1	82438862	82439238
chr1	82456968	82457271
chr1	82463387	82463629
chr1	82557783	82558124
chr1	82590901	82591159
chr1	82618416	82618812
chr1	82682998	82683301
chr1	82691568	82692279
chr1	82744961	82745633
chr1	82757514	82757927
chr1	82941056	82941443
chr1	82996458	82996859
chr1	83154630	83155093
chr1	83180909	83181119
chr1	83476808	83477387
chr1	83496575	83496917
chr1	83531818	83532578
chr1	83541739	83541972
chr1	83596295	83596397
chr1	83596746	83597299
chr1	83674392	83674677
chr1	83725843	83726218
chr1	83953546	83954332
chr1	83966412	83967184
chr1	84155474	84155987
chr1	84156239	84156642
chr1	84167272	84167440
chr1	84182247	84182698
chr1	84204170	84204578
chr1	84228900	84229263
chr1	84305268	84305615
chr1	84326119	84326546
chr1	84464811	84465226
chr1	84517253	84517616
chr1	84551977	84552178
chr1	84556765	84557223
chr1	84574785	84575138
chr1	84713207	84713705
chr1	84764208	84764622
chr1	84764830	84764937
chr1	84767310	84767649
chr1	84784010	84784252
chr1	84854429	84855065
chr1	84900731	84901068
chr1	84944897	84945221
chr1	84970433	84970826
chr1	84971771	84972447
chr1	84991378	84991566
chr1	85020687	85020882
chr1	85038599	85039125
chr1	85039674	85039977
chr1	85049094	85049464
chr1	85051488	85051750
chr1	85064991	85065404
chr1	85084571	85084878
chr1	85095010	85095230
chr1	85124987	85125361
chr1	85158559	85159002
chr1	85191473	85191686
chr1	85313216	85313580
chr1	85328521	85328888
[truncated: 64,254 more rows]
