# Supplementary material for: High-resolution genome-wide functional dissection of transcriptional regulatory regions and nucleotides in human
Source: Nat Commun. 2018 Dec 19;9:5380. doi: 10.1038/s41467-018-07746-1 (PMC6300699; doi:10.1038/s41467-018-07746-1)
Supplement: Supplementary file 5 — Supplementary Data 2 [file 41467_2018_7746_MOESM5_ESM.txt]

chr10	100098937	100100673
chr10	100120728	100121659
chr10	100163278	100164450
chr10	100168349	100169408
chr10	100184842	100186022
chr10	100205196	100206709
chr10	100226566	100227759
chr10	100993076	100994454
chr10	101130525	101131638
chr10	101189625	101191620
chr10	101315389	101316400
chr10	101378466	101379856
chr10	101380160	101380807
chr10	101380871	101381973
chr10	101418315	101419061
chr10	101491319	101492039
chr10	101492176	101492665
chr10	101753885	101755421
chr10	101773457	101774863
chr10	101945768	101947027
chr10	102045508	102046423
chr10	102086421	102087426
chr10	102105983	102108122
chr10	102132720	102134227
chr10	102241100	102242242
chr10	102288271	102289952
chr10	10254946	10256423
chr10	102672636	102673583
chr10	102746818	102747686
chr10	102757574	102758976
chr10	102772174	102773434
chr10	102802285	102803500
chr10	102819353	102820908
chr10	103113259	103113964
chr10	103347521	103348547
chr10	1033692	1035094
chr10	103453451	103454087
chr10	103577689	103579281
chr10	103589523	103591213
chr10	103618077	103619949
chr10	103660899	103662339
chr10	103663309	103664134
chr10	10374236	10375101
chr10	103760860	103762665
chr10	103874739	103875710
chr10	103891911	103892862
chr10	103910826	103912814
chr10	103985571	103986650
chr10	104004580	104006813
chr10	104154042	104155690
chr10	104179678	104181228
chr10	104261760	104263680
chr10	104404796	104406551
chr10	104408191	104409152
chr10	104411721	104412992
chr10	104420395	104421902
chr10	104471199	104472374
chr10	104472961	104474171
chr10	104474256	104475066
chr10	104502987	104504677
chr10	104555926	104556629
chr10	10459675	10461292
chr10	104613161	104614544
chr10	104677005	104678338
chr10	104884777	104887172
chr10	104951968	104952685
chr10	105155859	105156910
chr10	105226906	105227908
chr10	105230573	105232467
chr10	105419542	105420818
chr10	105437434	105438363
chr10	105451352	105452852
chr10	105455992	105456744
chr10	105531525	105532576
chr10	10562482	10564058
chr10	105667690	105668540
chr10	105670563	105672250
chr10	105675437	105676836
chr10	105676906	105677994
chr10	105678199	105679011
chr10	105726231	105726788
chr10	105880527	105881632
chr10	105881716	105882547
chr10	105992062	105993008
chr10	106015040	106016818
chr10	106026826	106028272
chr10	106028316	106029696
chr10	106050908	106051828
chr10	106066953	106069052
chr10	106081895	106082881
chr10	106088136	106089442
chr10	106096360	106097758
chr10	106097862	106099957
chr10	106107653	106110178
chr10	106110687	106112419
chr10	106113029	106113860
chr10	106183714	106185174
chr10	10631062	10632449
chr10	10639965	10640995
chr10	106681774	106683265
chr10	10719193	10719960
chr10	107597626	107598521
chr10	107709839	107710861
chr10	107711658	107712768
chr10	107716157	107717150
chr10	108465095	108466213
chr10	108575146	108576141
chr10	108596397	108597356
chr10	108623430	108624707
chr10	108625933	108627024
chr10	108632822	108634909
chr10	108679042	108680737
chr10	108690356	108692932
chr10	108695188	108696893
chr10	108717429	108721435
chr10	10910822	10913395
chr10	109169022	109170428
chr10	109177536	109179070
chr10	109185244	109186418
chr10	109194192	109196676
chr10	109201286	109202305
chr10	109233779	109235088
chr10	109236762	109237795
chr10	1093605	1095927
chr10	109412546	109414955
chr10	109574350	109575168
chr10	109607146	109608186
chr10	109654217	109655303
chr10	109673272	109674414
chr10	109754279	109755854
chr10	109773479	109775823
chr10	109963830	109964812
chr10	110062358	110063575
chr10	110118392	110119479
chr10	110303480	110304883
chr10	110327098	110328656
chr10	110390752	110391992
chr10	110456372	110457566
chr10	110609644	110610883
chr10	110611633	110612873
chr10	110653775	110655514
chr10	110661889	110663076
chr10	111073972	111075386
chr10	11116509	11117895
chr10	11122205	11123264
chr10	111521482	111523222
chr10	111533732	111534209
chr10	111610484	111613028
chr10	111643387	111644767
chr10	111662493	111663552
chr10	111671650	111673618
chr10	111674580	111675815
chr10	111680842	111682875
chr10	111716248	111717919
chr10	111766722	111767525
chr10	111769514	111770662
chr10	111796282	111797722
chr10	111827402	111828718
chr10	111828992	111831001
chr10	111835960	111837390
chr10	111844953	111846837
chr10	11187006	11188555
chr10	11189598	11190452
chr10	111896403	111897855
chr10	111967697	111968429
chr10	111968875	111969707
chr10	111969928	111971686
chr10	111971730	111973321
chr10	112010663	112011588
chr10	112013066	112014542
chr10	112033021	112034221
chr10	11204455	11207783
chr10	112064421	112065436
chr10	11207817	11209332
chr10	11210583	11212531
chr10	112114277	112117894
chr10	11212634	11214121
chr10	112127280	112128757
chr10	112147729	112149066
chr10	112169255	112170440
chr10	112171796	112176078
chr10	11217260	11219182
chr10	112185277	112186752
chr10	11219701	11221282
chr10	112201328	112202190
chr10	11221477	11222805
chr10	112219143	112220456
chr10	112258195	112261119
chr10	112261143	112264637
chr10	112272846	112274675
chr10	112288121	112289852
chr10	112295600	112297032
chr10	112326400	112327912
chr10	112327923	112328505
chr10	11236661	11237596
chr10	112373027	112374416
chr10	11238518	11239989
chr10	11241449	11242807
chr10	112431363	112432850
chr10	11250548	11252598
chr10	112506025	112508325
chr10	112524796	112525891
chr10	112533022	112535359
chr10	11255401	11257156
chr10	112562540	112564028
chr10	112601457	112603819
chr10	112616861	112618606
chr10	112619792	112621378
chr10	112623922	112624862
chr10	112625062	112626289
chr10	112626573	112628361
chr10	112628536	112629362
chr10	112630536	112631878
chr10	112663079	112663736
chr10	11267613	11269997
chr10	112677944	112678399
chr10	112678400	112679289
chr10	112679733	112681168
chr10	11277949	11278767
chr10	11278973	11280310
chr10	11283556	11285905
chr10	11286476	11287981
chr10	11288347	11289675
chr10	11297201	11298681
chr10	11303465	11304619
chr10	113097410	113099380
chr10	11312267	11313699
chr10	11314429	11315919
chr10	11327926	11329325
chr10	113357857	113358653
chr10	11363512	11364157
chr10	113755498	113756670
chr10	11379899	11381541
chr10	113896720	113897946
chr10	113899811	113900510
chr10	113942443	113944862
chr10	113962103	113964250
chr10	113971404	113973679
chr10	113992221	113993709
chr10	114134288	114136638
chr10	114148740	114149722
chr10	114205767	114207785
chr10	114231550	114232732
chr10	114290714	114292625
chr10	114593974	114595149
chr10	114602133	114603609
chr10	114740896	114741902
chr10	11481935	11482899
chr10	11489838	11491603
chr10	11491869	11493440
chr10	114929616	114930693
chr10	115426202	115427157
chr10	115438316	115443594
chr10	115611034	115612429
chr10	115613542	115614638
chr10	115614874	115617335
chr10	115619141	115620252
chr10	115717980	115719784
chr10	115719816	115722185
chr10	115741850	115743121
chr10	115784056	115785625
chr10	115855923	115857235
chr10	115859831	115861529
chr10	115933114	115935032
chr10	115947326	115948584
chr10	115954553	115955529
chr10	11595515	11596914
chr10	116063454	116064739
chr10	116147524	116149222
chr10	116156904	116158747
chr10	116256235	116257760
chr10	116257833	116260304
chr10	116284707	116287372
chr10	116299895	116301653
chr10	116303756	116304860
chr10	11644126	11645808
chr10	11646673	11647376
chr10	11649918	11652261
chr10	116560802	116562175
chr10	116570366	116572093
chr10	116582319	116583117
chr10	116583287	116584584
chr10	116584896	116586633
chr10	116586787	116587493
chr10	116589201	116590492
chr10	116670310	116671471
chr10	116697159	116698700
chr10	116760715	116762546
chr10	116781952	116783459
chr10	116930966	116931968
chr10	116986642	116987725
chr10	117039046	117040265
chr10	11705645	11706840
chr10	117103506	117104847
chr10	11710404	11711725
chr10	117176828	117177592
chr10	11719657	11720802
chr10	11725979	11728453
chr10	117331967	117333355
chr10	11740272	11741680
chr10	11752605	11753323
chr10	117638679	117639918
chr10	11799657	11800478
chr10	118203770	118204998
chr10	118441589	118442735
chr10	118546928	118548167
chr10	118555716	118557225
chr10	118597765	118598440
chr10	118607200	118610055
chr10	118763750	118764470
chr10	118934085	118935855
chr10	118976304	118977466
chr10	11905410	11906573
chr10	119101431	119102379
chr10	119110287	119110908
chr10	119132937	119134794
chr10	119134968	119135991
chr10	119375128	119376240
chr10	119409218	119410799
chr10	119411871	119413344
chr10	119416168	119416967
chr10	119787905	119788987
chr10	119802120	119803383
chr10	119805099	119805925
chr10	119865720	119867636
chr10	120101042	120102340
chr10	120488823	120489890
chr10	120492181	120493255
chr10	120514415	120515959
chr10	120746041	120747301
chr10	120788385	120788961
chr10	12083441	12084041
chr10	120838885	120840326
chr10	120840412	120841221
chr10	12084449	12086796
chr10	120879367	120880682
chr10	120890932	120891895
chr10	12090474	12091955
chr10	120937034	120938966
chr10	12095370	12096596
chr10	120965101	120966370
chr10	121028204	121029720
chr10	121030331	121031086
chr10	121064581	121066786
chr10	121068671	121069720
chr10	121072943	121073893
chr10	121074398	121075872
chr10	12110481	12111141
chr10	121128276	121129422
chr10	121131345	121132517
chr10	12119368	12120751
chr10	121221081	121222109
chr10	121236697	121239045
chr10	121261335	121262552
chr10	121275544	121278115
chr10	121300635	121301699
chr10	121327319	121328740
chr10	121356044	121357741
chr10	121459511	121460393
chr10	121463374	121465482
chr10	121630707	121631824
chr10	121632526	121633809
chr10	121651510	121652890
chr10	121981090	121982056
chr10	122263350	122264436
chr10	122360589	122361739
chr10	122364911	122366458
chr10	12236526	12239158
chr10	122367046	122368597
chr10	122586353	122587689
chr10	122609992	122611763
chr10	12305743	12307210
chr10	123207796	123209668
chr10	123513037	123514668
chr10	123686062	123687249
chr10	123688010	123688794
chr10	12407912	12409179
chr10	124638438	124639516
chr10	124713581	124714320
chr10	124767254	124769950
chr10	124892029	124893604
chr10	124909829	124911601
chr10	124913183	124914279
chr10	12504184	12505919
chr10	125086683	125088248
chr10	125151091	125153028
chr10	125157366	125158615
chr10	125161309	125162794
chr10	125202011	125203285
chr10	125266649	125267792
chr10	125296592	125297898
chr10	125312398	125314553
chr10	125794991	125796655
chr10	125865345	125866994
chr10	125973486	125975284
chr10	125978217	125979755
chr10	126302275	126303576
chr10	126308104	126309109
chr10	126315017	126316227
chr10	126329199	126330736
chr10	126336164	126337913
chr10	126376862	126377984
chr10	126384880	126385947
chr10	126406232	126407307
chr10	126407355	126408654
chr10	126411543	126412805
chr10	126420925	126422370
chr10	126429148	126430064
chr10	12647330	12648488
chr10	126480533	126481720
chr10	126490593	126491560
chr10	126606041	126606920
chr10	126658950	126660562
chr10	126676965	126678298
chr10	126749545	126751090
chr10	126752735	126754395
chr10	126831483	126833750
chr10	126888999	126890437
chr10	127407016	127410436
chr10	127472261	127474103
chr10	127508883	127510760
chr10	127511759	127513514
chr10	127583682	127584529
chr10	127701948	127703175
chr10	127729939	127731405
chr10	129651825	129654271
chr10	129809362	129810190
chr10	129845265	129847224
chr10	129860383	129864060
chr10	129867021	129868230
chr10	129892392	129893568
chr10	129923161	129924111
chr10	129924517	129926207
chr10	129945169	129946114
chr10	131265490	131266896
chr10	131299504	131300681
chr10	131349666	131351130
chr10	131399542	131400872
chr10	131402772	131404920
chr10	13141457	13142008
chr10	13157743	13158936
chr10	13159638	13160652
chr10	131907337	131908841
chr10	131909020	131910901
chr10	131935191	131936158
chr10	131939432	131940585
chr10	13202798	13203604
chr10	13329931	13330864
chr10	13343773	13344971
chr10	133472716	133474891
chr10	133741658	133742838
chr10	13382146	13383499
chr10	13390559	13391843
chr10	134133437	134135439
chr10	134143093	134144332
chr10	134145694	134146497
chr10	134148199	134151215
chr10	134211081	134212880
chr10	134235719	134237442
chr10	134353204	134354236
chr10	134361339	134362857
chr10	134377126	134378082
chr10	134384373	134386176
chr10	134388461	134389653
chr10	134406673	134408558
chr10	134775409	134776713
chr10	135054400	135055772
chr10	135088240	135089863
chr10	135091146	135092956
chr10	135120876	135122067
chr10	135175127	135176014
chr10	135191578	135192351
chr10	135201444	135203259
chr10	135213866	135215548
chr10	135219156	135220163
chr10	13628543	13629766
chr10	13748878	13750369
chr10	13754330	13755790
chr10	13785266	13786231
chr10	13788619	13789434
chr10	13798922	13800022
chr10	14226678	14228372
chr10	14613715	14614793
chr10	1462756	1463568
chr10	14629730	14630612
chr10	14643509	14644450
chr10	14646785	14648050
chr10	14650352	14651423
chr10	1467614	1468545
chr10	14689034	14691118
chr10	14700567	14702945
chr10	14782556	14783585
chr10	14878987	14880732
chr10	14919665	14920651
chr10	14967731	14969358
chr10	14992960	14994421
chr10	14995190	14996848
chr10	15001261	15002499
chr10	15138622	15139333
chr10	15139521	15140297
chr10	15164222	15167022
chr10	15249753	15251391
chr10	15251581	15252394
chr10	1530647	1531804
chr10	15415544	15416748
chr10	15828887	15830153
chr10	15872754	15874230
chr10	15901566	15903101
chr10	16477996	16480303
chr10	16482620	16483822
chr10	16560589	16562201
chr10	16612358	16613189
chr10	16627038	16629902
chr10	16807372	16808745
chr10	16821069	16821933
chr10	16829639	16830864
chr10	16841148	16842616
chr10	16858423	16860371
chr10	16932826	16934221
chr10	1703730	1705057
chr10	17065167	17066539
chr10	17242567	17244287
chr10	17247835	17249021
chr10	17258040	17259046
chr10	17269041	17270757
chr10	17271602	17273608
chr10	17274034	17274993
chr10	173566	174513
chr10	17517306	17518913
chr10	17550910	17551806
chr10	17551923	17554107
chr10	17601017	17601944
chr10	17648975	17650437
chr10	17685399	17686899
chr10	17686980	17688182
chr10	17696757	17698246
chr10	17725713	17728059
chr10	1780864	1781901
chr10	180005	180677
chr10	182162	182755
chr10	182763	183845
chr10	18278586	18279830
chr10	18582246	18583373
chr10	18789754	18791136
chr10	18915615	18917187
chr10	18939038	18941274
chr10	18946727	18949466
chr10	19047925	19049579
chr10	1914296	1915977
chr10	20292157	20294424
chr10	21237613	21238697
chr10	21258548	21260357
chr10	21518965	21520461
chr10	21603595	21604923
chr10	21782430	21783726
chr10	21821938	21822937
chr10	21869932	21871090
chr10	21991315	21992390
chr10	21999444	22000324
chr10	22012748	22014395
chr10	22177090	22179295
chr10	22242716	22244241
chr10	22291313	22292261
chr10	22292505	22293485
chr10	22311098	22312017
chr10	22422847	22423550
chr10	22518160	22519016
chr10	22519093	22519997
chr10	22540234	22541406
chr10	22605278	22606655
chr10	22667008	22668832
chr10	22725777	22727424
chr10	22743669	22744663
chr10	22885788	22886743
chr10	22893620	22895796
chr10	22900281	22901125
chr10	22904184	22906113
chr10	22906270	22907847
chr10	22918666	22921024
chr10	22924374	22925154
chr10	22934708	22935958
chr10	22954952	22956108
chr10	22970246	22972577
chr10	22993261	22994127
chr10	22999096	22999684
chr10	23011587	23013164
chr10	23015984	23017017
chr10	23031435	23032247
chr10	23054165	23055551
chr10	23303600	23305174
chr10	23356916	23358813
chr10	23359390	23361839
chr10	23384727	23385456
chr10	23446154	23447595
chr10	23650982	23653857
chr10	23654065	23655228
chr10	23656314	23658854
chr10	23702221	23703905
chr10	23729146	23730481
chr10	23737563	23738432
chr10	23814303	23815530
chr10	23902115	23904278
chr10	24494842	24495968
chr10	24497206	24499578
chr10	24671346	24673361
chr10	24712855	24714643
chr10	24737720	24739073
chr10	24752244	24753832
chr10	24754092	24755805
chr10	24792156	24793347
chr10	24807752	24809540
chr10	24840977	24841829
chr10	24931972	24932937
chr10	24933522	24935382
chr10	24939793	24942707
chr10	24963111	24964419
chr10	24990123	24991198
chr10	25012777	25014228
chr10	25176199	25177177
chr10	25188945	25191628
chr10	25209312	25210902
chr10	25270632	25272155
chr10	25304487	25306768
chr10	25369426	25371070
chr10	25401638	25403193
chr10	26163796	26164730
chr10	26189731	26192472
chr10	26241239	26242349
chr10	26623717	26625393
chr10	26657113	26658290
chr10	26661449	26662898
chr10	26718784	26721100
chr10	26726320	26727826
chr10	26727865	26728779
chr10	26735519	26736727
chr10	26737214	26738481
chr10	26745196	26746974
chr10	26757651	26758818
chr10	26770789	26771477
chr10	26774735	26776720
chr10	26817602	26818445
chr10	26985579	26986551
chr10	27025611	27027798
chr10	27027808	27030482
chr10	27068601	27070997
chr10	27146293	27147657
chr10	27147660	27149286
chr10	27149674	27150587
chr10	27257205	27259595
chr10	27318256	27319578
chr10	27388556	27389794
chr10	27442712	27445363
chr10	27528868	27529812
chr10	27529819	27531391
chr10	27531414	27532821
chr10	27633671	27634899
chr10	27792427	27793509
chr10	28466836	28467680
chr10	28591969	28592626
chr10	28623854	28624382
chr10	28682702	28683517
chr10	28821647	28822097
chr10	28912112	28913784
chr10	28916821	28917638
chr10	28952645	28953208
chr10	29674674	29675869
chr10	29697536	29698938
chr10	29700201	29702106
chr10	2989778	2991170
chr10	29947574	29949055
chr10	3020220	3021554
chr10	3027382	3029293
chr10	30315636	30316492
chr10	3044040	3045666
chr10	3050606	3051859
chr10	30573562	30575922
chr10	30636692	30638522
chr10	30721945	30723057
chr10	30723651	30726867
chr10	30744201	30745886
chr10	30756551	30757378
chr10	30781969	30783869
chr10	30791027	30792092
chr10	30818222	30819262
chr10	3085647	3086747
chr10	30872016	30873504
chr10	30989972	30991295
chr10	30993463	30995045
chr10	31031304	31032583
chr10	31071216	31073440
chr10	31248246	31249007
chr10	31286742	31287838
chr10	31320115	31320860
chr10	31320898	31321451
chr10	3133238	3134349
chr10	3137679	3138462
chr10	31379400	31380332
chr10	31606761	31608078
chr10	31609125	31610550
chr10	31641555	31643194
chr10	31672719	31673921
chr10	31995871	31997232
chr10	32042361	32044164
chr10	32048664	32049997
chr10	3213384	3214874
chr10	3214894	3216736
chr10	3220024	3220893
chr10	32209282	32210592
chr10	32218181	32219361
chr10	32293081	32295150
chr10	32343538	32345358
chr10	32437652	32439158
chr10	32479542	32480807
chr10	32539244	32540277
chr10	32596973	32598514
chr10	32605776	32608523
chr10	32614570	32616158
chr10	32620975	32622276
chr10	32634611	32636177
chr10	32666455	32668322
chr10	32668330	32669086
chr10	32733844	32735060
chr10	32735071	32735818
chr10	3281338	3282640
chr10	329491	330940
chr10	33227241	33228223
chr10	33232496	33233735
chr10	33237440	33238580
chr10	33243247	33244652
chr10	33247294	33249637
chr10	33249907	33251527
chr10	33269050	33270309
chr10	33293939	33294798
chr10	33297235	33298103
chr10	33384499	33385627
chr10	33388154	33389441
chr10	33481917	33482851
chr10	33797838	33799323
chr10	34817155	34818353
chr10	34826326	34829233
chr10	34926230	34927790
chr10	35097202	35098359
chr10	3514096	3515389
chr10	3519823	3521112
chr10	3525789	3528320
chr10	35415084	35416073
chr10	35416375	35417569
chr10	35419266	35420131
chr10	35420602	35421785
chr10	35424466	35426003
chr10	35437823	35438807
chr10	35472741	35475270
chr10	35484418	35485574
chr10	35497416	35498107
chr10	35506815	35508004
chr10	35588824	35590393
chr10	35616881	35618417
chr10	35628639	35630212
chr10	35630214	35631837
chr10	35644688	35646120
chr10	35667243	35669166
chr10	35738657	35741308
chr10	35787225	35788309
chr10	35843146	35844054
chr10	3664644	3666563
chr10	3668204	3669294
chr10	36823283	36824175
chr10	3783355	3784812
chr10	378749	379884
chr10	3798780	3801031
chr10	3802975	3804184
chr10	3806793	3808097
chr10	38145330	38146851
chr10	38154541	38155795
chr10	3824206	3826969
chr10	38264060	38265075
chr10	38265395	38266408
chr10	38298762	38300811
chr10	38313059	38315324
chr10	38326674	38327935
chr10	38382430	38384312
chr10	3845865	3847064
chr10	3847503	3849671
chr10	3851518	3853183
chr10	3853224	3854316
chr10	38644585	38646118
chr10	38691972	38692704
chr10	3874333	3875534
chr10	3877804	3879054
chr10	3892844	3894200
chr10	3894285	3895316
chr10	3906913	3909151
chr10	3910301	3912392
chr10	3915512	3919104
chr10	3943277	3945132
chr10	3977055	3978000
chr10	4075009	4076422
chr10	4077107	4077765
chr10	4108568	4109886
chr10	4163565	4164439
chr10	4169361	4170851
chr10	4172411	4174410
chr10	4176773	4179002
chr10	4217467	4219665
chr10	42863028	42863869
chr10	43047308	43049257
chr10	43132590	43134819
chr10	43277233	43279183
chr10	43605469	43606473
chr10	43615924	43617534
chr10	43621939	43623169
chr10	43634893	43637380
chr10	43697364	43698032
chr10	43698787	43701223
chr10	43843641	43844543
chr10	43856736	43858438
chr10	43891407	43892183
chr10	43894057	43894953
chr10	43901068	43902678
chr10	43902926	43903774
chr10	43903776	43906165
chr10	43912857	43914136
chr10	43916041	43916701
chr10	43922112	43923523
chr10	43931559	43932633
chr10	43947062	43948204
chr10	43948323	43949931
chr10	43950278	43951092
chr10	43951214	43951837
chr10	44089986	44091667
chr10	44144371	44144988
chr10	44184991	44185661
chr10	44311557	44312561
chr10	44434042	44436565
chr10	44505935	44507531
chr10	44511756	44513067
chr10	44796138	44797677
chr10	45359751	45360746
chr10	45427932	45428802
chr10	45454036	45455064
chr10	45458323	45460081
chr10	45461072	45462383
chr10	45462962	45464616
chr10	45468276	45470548
chr10	45476323	45477181
chr10	45491367	45492442
chr10	45496676	45497433
chr10	45503937	45504745
chr10	45745151	45746672
chr10	45748557	45749228
chr10	45870175	45872152
chr10	45915726	45917838
chr10	45928845	45930205
chr10	45955665	45958293
chr10	45960146	45961108
chr10	46075820	46078309
chr10	46148638	46150721
chr10	4693739	4694665
chr10	47639226	47640322
chr10	47640364	47641809
chr10	48477789	48478492
chr10	4891329	4892673
chr10	49486846	49488239
chr10	49517519	49518340
chr10	49782420	49783257
chr10	49841880	49843280
chr10	49875423	49877226
chr10	49878890	49881861
chr10	49891641	49894532
chr10	50010187	50011687
chr10	5023792	5024863
chr10	50261124	50262171
chr10	50395866	50397089
chr10	50398119	50399302
chr10	50507609	50508817
chr10	50570313	50571495
chr10	50742307	50743641
chr10	50746201	50748370
chr10	51502953	51504588
chr10	51564615	51565454
chr10	52020092	52021186
chr10	52085054	52086394
chr10	52095666	52096804
chr10	52106749	52107959
chr10	52121938	52123543
chr10	52146407	52148272
chr10	52155818	52157916
chr10	52177295	52177917
chr10	52178019	52178687
chr10	52191110	52192950
chr10	52210949	52211747
chr10	52229792	52231666
chr10	52256651	52257946
chr10	52266632	52268988
chr10	52270641	52272176
chr10	52272246	52273401
chr10	52299706	52300851
chr10	52363515	52364557
chr10	52381415	52383200
chr10	52383812	52384387
chr10	52384711	52385925
chr10	52395915	52397313
chr10	52407635	52408873
chr10	52419675	52420413
chr10	52498596	52500706
chr10	52751775	52752968
chr10	53181655	53182963
chr10	53457613	53460648
chr10	53606395	53607493
chr10	53619819	53620628
chr10	53621348	53622519
chr10	53638183	53640012
chr10	53678182	53679480
chr10	53975277	53977463
chr10	54015787	54017933
chr10	54067437	54068738
chr10	54196096	54197741
chr10	54325860	54327346
chr10	54404172	54405401
chr10	54500205	54501888
chr10	54577443	54578681
chr10	54643568	54644796
chr10	54659589	54660979
chr10	54678064	54679108
chr10	54710944	54713387
chr10	54724351	54727156
chr10	54784579	54785668
chr10	54789130	54791327
chr10	5484805	5486250
chr10	54871008	54872092
chr10	5487888	5490172
chr10	5623424	5625229
chr10	5626520	5627477
chr10	56660527	56661334
chr10	5671534	5672580
chr10	56720590	56722467
chr10	56983660	56984909
chr10	5698633	5699932
chr10	56992246	56994091
chr10	5701685	5702589
chr10	57023491	57024618
chr10	5726176	5726894
chr10	5727217	5728532
chr10	5734781	5735259
chr10	57427623	57428750
chr10	57471569	57474182
chr10	57500092	57500805
chr10	57901525	57902758
chr10	58078394	58079787
chr10	58119366	58120509
chr10	58120523	58122247
chr10	58297245	58298772
chr10	58381455	58382737
chr10	58383597	58384593
chr10	58391655	58392741
chr10	58392937	58395052
chr10	58422264	58423404
chr10	5851247	5852698
chr10	5855824	5856864
chr10	5857561	5858789
chr10	5860681	5862748
chr10	5881794	5883746
chr10	5885376	5886531
chr10	58857671	58858777
chr10	5893938	5895789
chr10	5903365	5905382
chr10	59098404	59099414
chr10	5915514	5916210
chr10	59165394	59166806
chr10	5937473	5938698
chr10	59414383	59415255
chr10	59416442	59417518
chr10	5945870	5946925
chr10	60025098	60027295
chr10	60027773	60029712
chr10	60041686	60043157
chr10	60050970	60051586
chr10	60058824	60059863
chr10	60095220	60096274
chr10	6012767	6015483
chr10	60132197	60133350
chr10	60143432	60146114
chr10	6017439	6018961
chr10	60290395	60291338
chr10	60711863	60713327
chr10	60752425	60754009
chr10	60795706	60797041
chr10	60807492	60808642
chr10	6086874	6087899
chr10	60885213	60887036
chr10	6091346	6093585
chr10	6110062	6111148
chr10	6113585	6115187
chr10	61385533	61386472
chr10	6142349	6143830
chr10	61430797	61432918
chr10	61438192	61439184
chr10	61453564	61455283
chr10	61568744	61569770
chr10	61589376	61590830
chr10	61594181	61596163
chr10	61624412	61625544
chr10	61635626	61637872
chr10	61638289	61639780
chr10	61639828	61641652
chr10	61644108	61646135
chr10	61646251	61647374
chr10	61651471	61652630
chr10	61663639	61665976
chr10	61666283	61668846
chr10	61730065	61731301
chr10	6176389	6177683
chr10	6178209	6179028
chr10	6182258	6184176
chr10	61833361	61835186
chr10	61846499	61847375
chr10	6193094	6194133
chr10	61996093	61998971
chr10	62110826	62113015
chr10	62117761	62118733
chr10	62490886	62492884
chr10	62537091	62540229
chr10	62702416	62703400
chr10	62708757	62709650
chr10	62709722	62710914
chr10	62718599	62720147
chr10	62748671	62750060
chr10	62894487	62896029
chr10	63045934	63048023
chr10	63149663	63151417
chr10	6316669	6317540
chr10	6341999	6342816
chr10	63510304	63511933
chr10	63511946	63512769
chr10	63546200	63547178
chr10	63656455	63657578
chr10	63659263	63661496
chr10	63661839	63663027
chr10	63663074	63663662
chr10	63663672	63664645
chr10	63698841	63700398
chr10	63702036	63703484
chr10	63720756	63722821
chr10	63734817	63735817
chr10	63746819	63748898
chr10	63758555	63761372
chr10	63776357	63777194
chr10	63797927	63799236
chr10	63804712	63810133
chr10	63810176	63811063
chr10	63813982	63815140
chr10	63836524	63837204
chr10	63839306	63841091
chr10	63841716	63843837
chr10	63868262	63871113
chr10	6388778	6390687
chr10	63926308	63927189
chr10	63942852	63943975
chr10	64002644	64004286
chr10	64004644	64005347
chr10	64027710	64029073
chr10	64197140	64198460
chr10	64215647	64218070
chr10	64219585	64221205
chr10	64286633	64289386
chr10	64299800	64300776
chr10	64370028	64371465
chr10	64391717	64392830
chr10	64396191	64398546
chr10	64412075	64413820
chr10	64414890	64415910
chr10	64440909	64441825
chr10	64467262	64469730
chr10	64485501	64486606
chr10	64492419	64493962
chr10	64495073	64496511
chr10	64563643	64564583
chr10	64576336	64577871
chr10	64611880	64613881
chr10	64842822	64844078
chr10	64893040	64894630
chr10	64917172	64918489
chr10	64964103	64965618
chr10	64967021	64968420
chr10	64995885	64997037
chr10	65001060	65003051
chr10	65015883	65017467
chr10	65018485	65020035
chr10	65020063	65022022
chr10	65028586	65029292
chr10	65046020	65047265
chr10	65114733	65115542
chr10	65136509	65137476
chr10	6515485	6516648
chr10	65181077	65181994
chr10	65280092	65280977
chr10	65388097	65390081
chr10	65390219	65391817
chr10	65457940	65459377
chr10	65462666	65464783
chr10	65625918	65627224
chr10	65736071	65737710
chr10	65797960	65799362
chr10	65800346	65801562
chr10	67645906	67647173
chr10	67647916	67648988
chr10	67650614	67652153
chr10	6822017	6823952
chr10	68685304	68686570
chr10	69022188	69022932
chr10	69230688	69232290
chr10	69280429	69281288
chr10	69372145	69373324
chr10	69519641	69521831
chr10	69522842	69525662
chr10	69529728	69531254
chr10	69532171	69533451
chr10	69539401	69541718
chr10	6954033	6955161
chr10	69542337	69545070
chr10	69609146	69610410
chr10	6961700	6962760
chr10	69642248	69644411
chr10	69645040	69646519
chr10	6969053	6971582
chr10	69806255	69807624
chr10	69833964	69834581
chr10	69834610	69835145
chr10	69923368	69924493
chr10	70061723	70062743
chr10	70073878	70074632
chr10	70090739	70092799
chr10	70231056	70232180
chr10	70359821	70361002
chr10	70443621	70444771
chr10	70480436	70481252
chr10	70660267	70661919
chr10	70715220	70717611
chr10	70747821	70748793
chr10	70803741	70804648
chr10	70804930	70806038
chr10	70847174	70848364
chr10	70849383	70850149
chr10	70850266	70851761
chr10	7087960	7089270
chr10	70882703	70883974
chr10	70884294	70885130
chr10	70939023	70940357
chr10	70981577	70983265
chr10	70988782	70989556
chr10	71086824	71088387
chr10	71906220	71906854
chr10	71930219	71930755
chr10	71993276	71993927
chr10	72114066	72115814
chr10	72123781	72124675
chr10	72141455	72142337
chr10	72252737	72254330
chr10	72335649	72336749
chr10	72337609	72338856
chr10	73132331	73133394
chr10	73453665	73455659
chr10	73485796	73488665
chr10	73595416	73596602
chr10	73610326	73612688
chr10	73631026	73632728
chr10	73648364	73648852
chr10	7379243	7380117
chr10	74007640	74009230
chr10	74014309	74015290
chr10	74032293	74034079
chr10	74034098	74035618
chr10	74056664	74057692
chr10	74079775	74081726
chr10	74094394	74095568
chr10	74113566	74115132
chr10	74385280	74386548
chr10	74452251	74453816
chr10	7451102	7452444
chr10	7477416	7479334
chr10	74855084	74857503
chr10	7487174	7488250
chr10	74927253	74927939
chr10	7499378	7500345
chr10	75006461	75008342
chr10	75118049	75119093
chr10	7513052	7514805
chr10	75172107	75173827
chr10	75173860	75174533
chr10	7520785	7522017
chr10	7522454	7523582
chr10	75254621	75256452
chr10	7526431	7527076
chr10	7534032	7535100
chr10	75384802	75386779
chr10	75489648	75490880
chr10	75503047	75504855
chr10	75518483	75519963
chr10	75544791	75545400
chr10	75716143	75717529
chr10	75719472	75720299
chr10	75909628	75911332
chr10	75935626	75937752
chr10	7629047	7630368
chr10	76344767	76346585
chr10	76432643	76433636
chr10	76436941	76438972
chr10	76497685	76499273
chr10	76585693	76586471
chr10	76614042	76615363
chr10	76631102	76632220
chr10	76657731	76658661
chr10	76760312	76761394
chr10	76770651	76773035
chr10	76871547	76872623
chr10	76969236	76970252
chr10	76970825	76972523
chr10	76993283	76994019
chr10	7728799	7729747
chr10	77370809	77371871
chr10	7828660	7831107
chr10	7859386	7861867
chr10	78641345	78642229
chr10	79363078	79364372
chr10	79442021	79443494
chr10	79469515	79471997
chr10	79594494	79596565
chr10	79597098	79598008
chr10	79633067	79634224
chr10	79637363	79638387
chr10	79788582	79789734
chr10	79793029	79794849
chr10	79801460	79803733
chr10	79804821	79805460
chr10	80063281	80064829
chr10	80417933	80419500
chr10	8068129	8069790
chr10	80857677	80858834
chr10	80895198	80896876
chr10	80896935	80898520
chr10	80954923	80955812
chr10	8096567	8097142
chr10	8098289	8099745
chr10	81003572	81005250
chr10	81008140	81010646
chr10	8101753	8104185
chr10	81025798	81027048
chr10	81042818	81043999
chr10	81044092	81047625
chr10	81075944	81078052
chr10	81081863	81084181
chr10	81086542	81087511
chr10	81107557	81109398
chr10	81204021	81204734
chr10	81205446	81206105
chr10	81697823	81699671
chr10	8172624	8174159
chr10	8174752	8175783
chr10	81837624	81839466
chr10	81946766	81948259
chr10	81955804	81957002
chr10	81962540	81964712
chr10	81965324	81966093
chr10	81994179	81995137
chr10	82167527	82169379
chr10	82180936	82182055
chr10	82208752	82209527
chr10	82214492	82215589
chr10	82215631	82217233
chr10	82218453	82219577
chr10	82222396	82223874
chr10	82224334	82226062
chr10	82230464	82232818
chr10	82252529	82254361
chr10	82260123	82261266
chr10	82287631	82289501
chr10	82295005	82297218
chr10	82299059	82301652
chr10	82356335	82357225
chr10	82357314	82359721
chr10	82422228	82423202
chr10	82443727	82444946
chr10	82458600	82460262
chr10	82630013	82631283
chr10	82683574	82685078
chr10	82724275	82725686
chr10	82780990	82782024
chr10	82791238	82792629
chr10	82793847	82795528
chr10	82795789	82796751
chr10	82868039	82869283
chr10	82895368	82896583
chr10	82939052	82940220
chr10	8410982	8412530
chr10	84681782	84683601
chr10	84684486	84686605
chr10	85299117	85300479
chr10	85300554	85301399
chr10	85302177	85303368
chr10	85304937	85306502
chr10	85362501	85364402
chr10	85437590	85441394
chr10	85484204	85485530
chr10	85631035	85631682
chr10	85749739	85751035
chr10	85767750	85769180
chr10	85772506	85773759
chr10	85876054	85877168
chr10	85898546	85899460
chr10	85899488	85900485
chr10	85925957	85927725
chr10	85930923	85933677
chr10	85935547	85938026
chr10	85938898	85939793
chr10	85964591	85965892
chr10	86067240	86069523
chr10	86088778	86089520
chr10	86089691	86090539
chr10	86093409	86094557
chr10	86102219	86103029
chr10	86111593	86112819
chr10	86299977	86300729
chr10	86865154	86866431
chr10	87307026	87308487
chr10	87371678	87373227
chr10	87401214	87402930
chr10	87501151	87502103
chr10	87705995	87708783
chr10	88148805	88149567
chr10	88160235	88161425
chr10	88170695	88174369
chr10	88344663	88345983
chr10	88402281	88403494
chr10	88512490	88513573
chr10	88518410	88519428
chr10	88542157	88543810
chr10	88648467	88649361
chr10	88725455	88726930
chr10	89263906	89266173
chr10	89509920	89511251
chr10	89576656	89578881
chr10	89620884	89623196
chr10	89624074	89625553
chr10	897566	898535
chr10	89822083	89823843
chr10	89824319	89825858
chr10	89835077	89836636
chr10	89842182	89843108
chr10	89849361	89852128
chr10	89867247	89868379
chr10	89870253	89871773
chr10	89876666	89878512
chr10	89897858	89899233
chr10	90021694	90023084
chr10	90030337	90032498
chr10	90145000	90146480
chr10	90146671	90147634
chr10	90151337	90152787
chr10	90342631	90343562
chr10	90594956	90596277
chr10	90639115	90641338
chr10	90649470	90650279
chr10	90661335	90662702
chr10	90691497	90693224
chr10	90694282	90695651
chr10	90734110	90735559
chr10	90749529	90750725
chr10	90750782	90752373
chr10	90756292	90757166
chr10	90762001	90762584
chr10	90843433	90844669
chr10	90923115	90924648
chr10	90966251	90967678
chr10	91010006	91012312
chr10	91019867	91020940
chr10	91061290	91063057
chr10	91087182	91088330
chr10	91091581	91094285
chr10	91110591	91111595
chr10	91111603	91112726
chr10	91123116	91124782
chr10	91127022	91127900
chr10	91151023	91154236
chr10	91173430	91174386
chr10	91369426	91370569
chr10	91403233	91404330
chr10	91404989	91405720
chr10	91411087	91412584
chr10	91412820	91413746
chr10	91460485	91462587
chr10	91497696	91499417
chr10	91564884	91566264
chr10	91596819	91598154
chr10	91646788	91648252
chr10	91718273	91719808
chr10	91778310	91780287
chr10	91806445	91807845
chr10	91810556	91811880
chr10	91846594	91847857
chr10	91889142	91891050
chr10	91927030	91928527
chr10	92078260	92079803
chr10	92548462	92549498
chr10	92630538	92633264
chr10	92751846	92754514
chr10	92765009	92768053
chr10	92863339	92864664
chr10	92958086	92959312
chr10	92959945	92962081
chr10	92966040	92967292
chr10	92969923	92971148
chr10	92979407	92980290
chr10	92980854	92981801
chr10	93004920	93006347
chr10	93057616	93058667
chr10	93168990	93169839
chr10	9335708	9337774
chr10	93556127	93556928
chr10	93558520	93559583
chr10	93668529	93669261
chr10	93682715	93683619
chr10	93683755	93684413
chr10	93733170	93734504
chr10	93860825	93862189
chr10	93946968	93947876
chr10	93970713	93971915
chr10	93999840	94001528
chr10	94049799	94051045
chr10	94333949	94335300
chr10	94349841	94351494
chr10	94352365	94353037
chr10	94501685	94503039
chr10	94515846	94517918
chr10	95026766	95027968
chr10	95186862	95187909
chr10	95255595	95256260
chr10	95262416	95263577
chr10	95461298	95463420
chr10	95474863	95475810
chr10	95478822	95479469
chr10	95502052	95503032
chr10	95610615	95611622
chr10	9577100	9578350
chr10	96103719	96105184
chr10	96121879	96123712
chr10	96162949	96164148
chr10	96303956	96306302
chr10	96366394	96367678
chr10	96404513	96405700
chr10	9655354	9656211
chr10	96990166	96991314
chr10	96995512	96996816
chr10	97004818	97007917
chr10	97038410	97039434
chr10	97048297	97050362
chr10	97050924	97052138
chr10	97052226	97053728
chr10	97054380	97056416
chr10	97147055	97148387
chr10	97189874	97190894
chr10	97200686	97201546
chr10	97415292	97416059
chr10	97416331	97417202
chr10	97452656	97454530
chr10	97501304	97502546
chr10	97515408	97517031
chr10	97517264	97518657
chr10	97527362	97528237
chr10	97542677	97546637
chr10	97546778	97548241
chr10	97550899	97552234
chr10	97552820	97553867
chr10	975709	976845
chr10	97591518	97593855
chr10	97593886	97594572
chr10	97596752	97598027
chr10	97624660	97625281
chr10	97639349	97640958
chr10	97667320	97668368
chr10	97747320	97749003
chr10	97804083	97804849
chr10	97848363	97850454
chr10	97889495	97890288
chr10	97897589	97898568
chr10	98003888	98004833
chr10	98030835	98032059
chr10	98032882	98033574
chr10	98046667	98049043
chr10	98085502	98086319
chr10	98134953	98135877
chr10	98347008	98347579
chr10	98430237	98431039
chr10	98433116	98434211
chr10	98459517	98462185
chr10	98506925	98508164
chr10	98589962	98591089
chr10	98738134	98739462
chr10	98776215	98777351
chr10	98796930	98797902
chr10	989388	991056
chr10	99052114	99053203
chr10	99160287	99161556
chr10	99166686	99167687
chr10	99178118	99179210
chr10	99186232	99188183
chr10	99205313	99206007
chr10	99257396	99258548
chr10	99319946	99321603
chr10	99392507	99393935
chr10	99399821	99400467
chr10	99408256	99409208
chr10	99445605	99446756
chr10	99496175	99498097
chr10	99674030	99675233
chr10	99892223	99895622
chr10	99927328	99928744
chr1	10010192	10011215
chr1	10020974	10021680
chr1	100215260	100216077
chr1	100217433	100218216
chr1	100223399	100225482
chr1	100231641	100232589
chr1	100249536	100251359
chr1	100251760	100253619
chr1	100274043	100274988
chr1	100314689	100316489
chr1	100434627	100435590
chr1	100435734	100436647
chr1	100502341	100504195
chr1	100504220	100505581
chr1	100512050	100513075
chr1	100540403	100542017
chr1	100542121	100543508
chr1	100597465	100599682
chr1	100617639	100618732
chr1	100714499	100716209
chr1	100731035	100732331
chr1	100816468	100818275
chr1	100818403	100820110
chr1	100842633	100843775
chr1	100851405	100852492
chr1	100852601	100853716
chr1	100889253	100890172
chr1	100909118	100909946
chr1	100914924	100916063
chr1	100924805	100926014
chr1	100928908	100929942
chr1	10092903	10093832
chr1	100987910	100989601
chr1	100995293	100997274
chr1	101001135	101002302
chr1	101279902	101281610
chr1	101333699	101334428
chr1	101335136	101336959
chr1	101359840	101363354
chr1	101414728	101415703
chr1	101490515	101492583
chr1	101517116	101518743
chr1	101577033	101578251
chr1	101587784	101588720
chr1	101593302	101594617
chr1	101601908	101603525
chr1	101644011	101645633
chr1	101664568	101665191
chr1	101687145	101688612
chr1	101700047	101703318
chr1	101703631	101705180
chr1	101712168	101713979
chr1	101722423	101724318
chr1	101755915	101757890
chr1	101773368	101776862
chr1	101777032	101778870
chr1	101822447	101823399
chr1	101829477	101831267
chr1	101836487	101837513
chr1	101845083	101846342
chr1	101853826	101855573
chr1	101872881	101874407
chr1	101875094	101876759
chr1	101901110	101902420
chr1	101903063	101904446
chr1	101909091	101911324
chr1	101917411	101918328
chr1	101919004	101920346
chr1	101971843	101972698
chr1	102032927	102034388
chr1	102197557	102198325
chr1	102234781	102235869
chr1	102497616	102499094
chr1	102639778	102640791
chr1	102707120	102708098
chr1	102899634	102900515
chr1	102900669	102902016
chr1	103571668	103572997
chr1	104057294	104058227
chr1	104059022	104060898
chr1	104067284	104068154
chr1	104068267	104069219
chr1	104069425	104071158
chr1	104104007	104105426
chr1	104118463	104119325
chr1	104325991	104327522
chr1	104480458	104480855
chr1	105009571	105011645
chr1	105136193	105137452
chr1	105193627	105194268
chr1	105288423	105289502
chr1	105301594	105303183
chr1	105307381	105308929
chr1	10532052	10533211
chr1	105322285	105323903
chr1	105474478	105476819
chr1	105489231	105490292
chr1	105529421	105530708
chr1	10554342	10555616
chr1	10570368	10571748
chr1	106417022	106417907
chr1	106615292	106616323
chr1	107449950	107450930
chr1	107451751	107453967
chr1	107502461	107503633
chr1	107538496	107539287
chr1	107552646	107554222
chr1	107558605	107559771
chr1	107598895	107602235
chr1	107674575	107675975
chr1	107739525	107740206
chr1	107789480	107791019
chr1	107901023	107903066
chr1	107904719	107905677
chr1	107993286	107995215
chr1	108002065	108003332
chr1	108017305	108018469
chr1	108019128	108020709
chr1	108040342	108042816
chr1	108133409	108134617
chr1	108319437	108320630
chr1	108415266	108416293
chr1	108476648	108478896
chr1	108479231	108479983
chr1	108491995	108493856
chr1	108505778	108507461
chr1	108741278	108742793
chr1	109046845	109047875
chr1	109076017	109076672
chr1	109099731	109100890
chr1	109101215	109102636
chr1	109102960	109104987
chr1	109184656	109185842
chr1	109233662	109236155
chr1	109288612	109289658
chr1	109289712	109290502
chr1	109419880	109420713
chr1	109505878	109506800
chr1	109618019	109619051
chr1	109632720	109634636
chr1	109642291	109643149
chr1	109704203	109705862
chr1	109756456	109757561
chr1	109825391	109826551
chr1	109968109	109969893
chr1	11000054	11000778
chr1	110036362	110037221
chr11	100548275	100548783
chr11	100551505	100552521
chr11	100553774	100555566
chr11	100558368	100559437
chr11	100575942	100577079
chr11	100579715	100580942
chr11	100585947	100587057
chr11	100605304	100606305
chr11	100611496	100613402
chr11	100747095	100748231
chr11	100778761	100782706
chr11	100789845	100790721
chr11	100796272	100797641
chr11	100879977	100881113
chr1	110089761	110092247
chr11	101222628	101224453
chr11	101306248	101307894
chr11	101424080	101425886
chr1	110163034	110163971
chr11	101731249	101732072
chr11	101784929	101787235
chr1	110182562	110183892
chr1	110198215	110199172
chr11	102138457	102140028
chr11	102164539	102166497
chr11	102183256	102185421
chr11	102187500	102191943
chr11	102192121	102194083
chr11	102210158	102211631
chr11	102212195	102213043
chr11	102216517	102217928
chr11	102218216	102219130
chr11	102261067	102262588
chr11	102290920	102292123
chr1	110229915	110231171
chr11	102300265	102301779
chr11	102317674	102319225
chr11	102321485	102323309
chr11	102323583	102324379
chr11	102343906	102346009
chr11	102365312	102366913
chr11	102393188	102394119
chr11	102416378	102418410
chr11	102431001	102432714
chr11	102434135	102435106
chr11	102447787	102449071
chr11	102459456	102460344
chr11	102461407	102462875
chr11	102480713	102482609
chr11	102483424	102485290
chr11	102536033	102537501
chr11	102664693	102665609
chr11	102789995	102791245
chr11	102811525	102812327
chr11	102851401	102853101
chr11	102898843	102899577
chr11	102906424	102907534
chr11	102921748	102923305
chr11	102925549	102926512
chr11	102960703	102963760
chr11	102979126	102981297
chr11	10319056	10320502
chr11	103196484	103198456
chr11	10324118	10325107
chr11	10328432	10330690
chr11	10335484	10336690
chr11	10338393	10340256
chr11	103408482	103409862
chr11	103411694	103413364
chr11	103497866	103499744
chr11	103541320	103543137
chr11	103552525	103553978
chr1	110358492	110360672
chr11	103615102	103615923
chr11	103714893	103716389
chr11	103732623	103734023
chr11	103746249	103747291
chr11	103767137	103770309
chr11	103773939	103776431
chr11	103789687	103791800
chr11	103793297	103794764
chr11	103799616	103801851
chr11	103828543	103830787
chr11	103886106	103887468
chr11	103944350	103945434
chr11	104143268	104144975
chr11	104214065	104214905
chr11	104247900	104249664
chr11	104321494	104323444
chr11	104479342	104480529
chr1	110448224	110449392
chr11	104575179	104577336
chr11	10462788	10464248
chr11	104634745	104636020
chr11	104669017	104671173
chr11	10472771	10474177
chr11	104729263	104730611
chr11	104741070	104742058
chr11	104747415	104748101
chr11	104751539	104752783
chr11	10476332	10478458
chr11	104768400	104769924
chr11	104778414	104779431
chr11	104788005	104789820
chr11	104838020	104840306
chr11	104870587	104872642
chr11	104895346	104897428
chr11	104903953	104905055
chr11	104905184	104906555
chr11	104913886	104916986
chr11	104970873	104972922
chr11	105084563	105086486
chr1	110526805	110527631
chr11	105479651	105480371
chr1	110553959	110555038
chr11	105569033	105570517
chr11	105610622	105611744
chr11	10562151	10563266
chr11	105699603	105700709
chr11	105712451	105713648
chr11	105724513	105726004
chr11	105733305	105734625
chr11	105795562	105797535
chr11	105871803	105872862
chr11	105886736	105888515
chr11	105888900	105890206
chr11	105891669	105893755
chr11	105932218	105933796
chr11	105945906	105949678
chr11	105957962	105959088
chr11	105961884	105963730
chr11	106026844	106027564
chr11	106591895	106592736
chr11	10662794	10663966
chr11	106675421	106676747
chr11	106771734	106773877
chr11	10678468	10679809
chr11	106858974	106860232
chr11	106907854	106909315
chr11	106911038	106912520
chr11	106913351	106915373
chr11	107122715	107124277
chr11	107134490	107136891
chr11	107161032	107162018
chr1	11071852	11073100
chr11	107283810	107284979
chr11	107327650	107329322
chr11	107434085	107435215
chr11	107435297	107436908
chr11	107437682	107439589
chr11	107462037	107463765
chr11	10757052	10757971
chr11	107611459	107612359
chr11	107640643	107642358
chr11	107655848	107657113
chr11	107694605	107696150
chr11	107711115	107712188
chr11	10772030	10773845
chr11	107728239	107729472
chr11	107729491	107731249
chr11	107734204	107735621
chr11	107787088	107787899
chr11	107794696	107795485
chr11	107798261	107799046
chr11	10783390	10784721
chr11	107878998	107880472
chr11	107991750	107992225
chr11	107994233	107995446
chr11	108006646	108008001
chr11	108045381	108046112
chr11	108067482	108068544
chr11	108070137	108071556
chr11	108091533	108096509
chr11	108107099	108108019
chr11	10813708	10814689
chr11	10829983	10831886
chr11	108336910	108338944
chr11	108367684	108368814
chr11	10846203	10847012
chr11	108463960	108465001
chr11	108491875	108492888
chr11	108517966	108519311
chr11	108533146	108534847
chr11	108535001	108536377
chr11	108536454	108538027
chr11	108568491	108569583
chr11	108596793	108598153
chr11	108600047	108601538
chr11	108603294	108605073
chr11	108605280	108606148
chr11	108621978	108623300
chr11	108658850	108659911
chr11	108724282	108726301
chr11	10878348	10880809
chr1	110880101	110881015
chr1	110881122	110883047
chr11	109389458	109391789
chr1	110949607	110950806
chr11	109567214	109568569
chr11	109734484	109736196
chr11	109816079	109817813
chr11	109826704	109828108
chr11	109841032	109842130
chr11	109842336	109844748
chr11	109854810	109856098
chr11	109870365	109871433
chr11	109897267	109899447
chr11	109946925	109949238
chr11	109962194	109963407
chr11	109968014	109969814
chr11	110055853	110057094
chr11	110063048	110063999
chr11	110165992	110166924
chr11	110198402	110199512
chr11	110219165	110221240
chr11	110243463	110245113
chr11	110247427	110248729
chr11	110299825	110300753
chr11	110301116	110303201
chr11	110305493	110307134
chr11	110323234	110325971
chr11	110349316	110351153
chr11	110396233	110398345
chr11	110728374	110729444
chr11	110822599	110824522
chr11	110875959	110877059
chr11	111047063	111049658
chr11	111100563	111101776
chr11	111153709	111155052
chr11	111214664	111217353
chr11	111217370	111218535
chr11	111234724	111235894
chr11	111237764	111240018
chr11	111241245	111244448
chr11	111244975	111246154
chr11	111246582	111248892
chr11	111249007	111251843
chr11	111268179	111269684
chr11	111279979	111281364
chr11	111283292	111286254
chr11	111286712	111289522
chr11	111293148	111294685
chr11	111308969	111310221
chr11	111317070	111318148
chr11	111444834	111445873
chr11	111472232	111472933
chr11	111473880	111475272
chr1	111161354	111162837
chr11	111635527	111637991
chr11	111647025	111648554
chr1	111173105	111174575
chr11	111740955	111742791
chr11	111748875	111750653
chr1	111176945	111178689
chr11	111796868	111798016
chr11	111886186	111888023
chr11	111894742	111897124
chr11	11192820	11194220
chr11	111944371	111945561
chr11	111956642	111958215
chr11	111990990	111992212
chr11	112096236	112097325
chr11	112097394	112097866
chr1	111214880	111216148
chr11	112150789	112151525
chr11	112425982	112427138
chr11	112453535	112454468
chr11	112498024	112499230
chr11	113184289	113185595
chr1	111329303	111331206
chr11	113556122	113557255
chr11	113643296	113645296
chr11	113701372	113702722
chr11	113710220	113711333
chr11	113711493	113712988
chr11	113740583	113742125
chr11	113764681	113765930
chr11	114030505	114031798
chr1	111414642	111416108
chr1	111417158	111418584
chr11	114210250	114211759
chr1	111421804	111423962
chr11	114270423	114271755
chr11	114309685	114311499
chr1	111445618	111447241
chr11	11472950	11473706
chr1	111505618	111507121
chr11	115064550	115065758
chr11	115092075	115094441
chr11	115126363	115128067
chr11	115194738	115196323
chr11	115455717	115456696
chr11	115745329	115746142
chr11	115789320	115791586
chr11	115791669	115792833
chr11	115795459	115796479
chr11	115796563	115799192
chr11	115800871	115803067
chr11	115845761	115847313
chr11	115866642	115867669
chr11	11589035	11590775
chr11	116389854	116390858
chr1	111670135	111671538
chr11	116723862	116725269
chr11	116850641	116851527
chr11	116966824	116968269
chr11	116969333	116970666
chr11	117014287	117015039
chr11	117049938	117051020
chr11	117100838	117101867
chr11	117198107	117199647
chr11	117326919	117327960
chr1	111742406	111743307
chr1	111745259	111746635
chr1	111756294	111757769
chr1	111757846	111759258
chr1	111762024	111762849
chr1	111763765	111765679
chr11	117684924	117686574
chr11	117688418	117689317
chr1	111772193	111773113
chr11	117857140	117859043
chr11	117868535	117869505
chr11	117877683	117879443
chr11	117881439	117883325
chr11	118098467	118099592
chr11	118122231	118123651
chr11	118185967	118188181
chr11	118229811	118230853
chr11	118271271	118272550
chr11	118305222	118306988
chr11	118318897	118319855
chr11	118436310	118437225
chr11	118443076	118444574
chr11	118566203	118568294
chr11	11862552	11863848
chr11	11863956	11865350
[truncated: 29,813 more rows]
