# Supplementary material for: High-resolution genome-wide functional dissection of transcriptional regulatory regions and nucleotides in human
Source: Nat Commun. 2018 Dec 19;9:5380. doi: 10.1038/s41467-018-07746-1 (PMC6300699; doi:10.1038/s41467-018-07746-1)
Supplement: Supplementary file 6 — Supplementary Data3 [file 41467_2018_7746_MOESM6_ESM.txt]

chr1	948755	948853
chr1	1440634	1440781
chr1	1610265	1610342
chr1	1710343	1710484
chr1	2222200	2222238
chr1	2232043	2232130
chr1	2487973	2488031
chr1	2509685	2509901
chr1	2509956	2510029
chr1	3590229	3590304
chr1	3590341	3590441
chr1	3590557	3590594
chr1	3593601	3593649
chr1	4087280	4087462
chr1	6419838	6419965
chr1	6661469	6661502
chr1	6661885	6661942
chr1	9473832	9473907
chr1	11333270	11333452
chr1	11866344	11866403
chr1	11969592	11969609
chr1	12079347	12079491
chr1	12107756	12107785
chr1	12112112	12112288
chr1	12128584	12128680
chr1	12139368	12139513
chr1	12222031	12222094
chr1	14029396	14029415
chr1	14029427	14029445
chr1	14029523	14029530
chr1	14057331	14057338
chr1	14849488	14849551
chr1	15482870	15482989
chr1	15742717	15742878
chr1	16023608	16023665
chr1	16162796	16162821
chr1	16275994	16276078
chr1	16292509	16292616
chr1	16563385	16563395
chr1	16693927	16694004
chr1	16766707	16766717
chr1	16766883	16766923
chr1	16767060	16767144
chr1	16970986	16971116
chr1	17380337	17380373
chr1	19233869	19233961
chr1	19278687	19278706
chr1	21503348	21503357
chr1	22088743	22088798
chr1	22107216	22107315
chr1	22352276	22352325
chr1	22352353	22352364
chr1	22352412	22352451
chr1	22352470	22352491
chr1	22366380	22366461
chr1	22778577	22778588
chr1	23854911	23854995
chr1	24718555	24718640
chr1	25349021	25349051
chr1	25349579	25349608
chr1	25757280	25757288
chr1	26758627	26758689
chr1	26947379	26947401
chr1	27024163	27024313
chr1	27668412	27668420
chr1	27772327	27772420
chr1	27951967	27952072
chr1	27986256	27986345
chr1	28016597	28016802
chr1	28016810	28017160
chr1	28052115	28052254
chr1	28195954	28195995
chr1	28210895	28211117
chr1	28218304	28218500
chr1	28241212	28241274
chr1	28573808	28573854
chr1	28655510	28655574
chr1	28832439	28832495
chr1	31216625	31216708
chr1	31769732	31769747
chr1	32014255	32014462
chr1	32014977	32015121
chr1	32110257	32110455
chr1	32110671	32110829
chr1	32666790	32667083
chr1	32715750	32715768
chr1	32716585	32716790
chr1	32803129	32803246
chr1	32860013	32860023
chr1	33283028	33283123
chr1	33428028	33428056
chr1	33458289	33458428
chr1	33502503	33502521
chr1	35496671	35496771
chr1	36004761	36005067
chr1	36614736	36614892
chr1	36840285	36840313
chr1	36840607	36840647
chr1	36929951	36929985
chr1	38158085	38158103
chr1	38940670	38940678
chr1	39568673	39568759
chr1	39569107	39569189
chr1	39670346	39670461
chr1	40063589	40063856
chr1	40204564	40204594
chr1	40204602	40204744
chr1	40265339	40265510
chr1	40505559	40505614
chr1	40627026	40627249
chr1	40723568	40723578
chr1	40851515	40851557
chr1	40997221	40997226
chr1	42089225	42089301
chr1	42268705	42268738
chr1	42268869	42268949
chr1	42334301	42334310
chr1	42334469	42334536
chr1	43397836	43397992
chr1	43398118	43398187
chr1	43402069	43402170
chr1	44302295	44302350
chr1	44685886	44686052
chr1	44686777	44686800
chr1	44687149	44687183
chr1	45197073	45197177
chr1	45265593	45265669
chr1	45275315	45275366
chr1	45769874	45769935
chr1	45770210	45770245
chr1	45860168	45860269
chr1	46016771	46016785
chr1	46152183	46152217
chr1	46768962	46768970
chr1	46797929	46797936
chr1	46797945	46797952
chr1	48667635	48667811
chr1	49196031	49196097
chr1	49255991	49256193
chr1	51190208	51190241
chr1	51434837	51435052
chr1	51442823	51442863
chr1	51701029	51701119
chr1	51967056	51967066
chr1	51967106	51967186
chr1	52034795	52034806
chr1	52044174	52044180
chr1	52344622	52344636
chr1	52497926	52497965
chr1	53792107	53792255
chr1	54304069	54304199
chr1	54355402	54355423
chr1	54743547	54743599
chr1	54743776	54743909
chr1	55181545	55181556
chr1	55264890	55265016
chr1	55725776	55725787
chr1	55743116	55743277
chr1	55754084	55754118
chr1	56599720	56599790
chr1	56982549	56982644
chr1	56982759	56982777
chr1	56985597	56985670
chr1	56999460	56999583
chr1	57282632	57282858
chr1	59011000	59011112
chr1	59039581	59039591
chr1	59039606	59039632
chr1	59165695	59165727
chr1	59247405	59247514
chr1	59271614	59271630
chr1	59323541	59323618
chr1	59371185	59371236
chr1	59434654	59434713
chr1	59473585	59473616
chr1	59485982	59486019
chr1	59875376	59875461
chr1	59898129	59898250
chr1	62190861	62190868
chr1	62902457	62902477
chr1	63266194	63266327
chr1	63276524	63276647
chr1	63833011	63833104
chr1	63989067	63989138
chr1	64029618	64029773
chr1	64058936	64058955
chr1	64639355	64639371
chr1	64689201	64689415
chr1	64689594	64689782
chr1	65141829	65141978
chr1	65142419	65142537
chr1	65363409	65363603
chr1	65428249	65428306
chr1	65428486	65428632
chr1	65431463	65431598
chr1	65673669	65673791
chr1	65886433	65886458
chr1	66278067	66278077
chr1	66744542	66744649
chr1	66748220	66748270
chr1	66766831	66766990
chr1	66767050	66767095
chr1	66807338	66807347
chr1	66830759	66830806
chr1	66836631	66836753
chr1	66840031	66840049
chr1	66840532	66840605
chr1	66905155	66905177
chr1	66911297	66911307
chr1	67191856	67191889
chr1	67223966	67223981
chr1	67224011	67224073
chr1	67318869	67318900
chr1	67318922	67318970
chr1	67395769	67395892
chr1	67395899	67395914
chr1	67400243	67400349
chr1	67400367	67400558
chr1	67450073	67450105
chr1	67519549	67519638
chr1	67680684	67680711
chr1	67681076	67681187
chr1	67896058	67896082
chr1	68151551	68151726
chr1	68152451	68152482
chr1	68198549	68198613
chr1	68200200	68200352
chr1	68315851	68315975
chr1	68586446	68586605
chr1	68962591	68962613
chr1	69521078	69521211
chr1	69521225	69521242
chr1	70498557	70498658
chr1	70671355	70671366
chr1	70687337	70687358
chr1	70819481	70819491
chr1	70917683	70917914
chr1	70983334	70983340
chr1	70993573	70993839
chr1	71152077	71152312
chr1	71518883	71518961
chr1	71546507	71546675
chr1	72051909	72052002
chr1	74577435	74577486
chr1	74578280	74578326
chr1	75139854	75139944
chr1	75195402	75195452
chr1	75197790	75198088
chr1	75198851	75198866
chr1	75805083	75805133
chr1	76189141	76189359
chr1	76190106	76190233
chr1	76251865	76251872
chr1	76252300	76252359
chr1	76256869	76256930
chr1	76257168	76257187
chr1	76451603	76451612
chr1	76620521	76620543
chr1	76930892	76931049
chr1	77404952	77404984
chr1	77404995	77405003
chr1	78048889	78049100
chr1	78245548	78245581
chr1	78444726	78444744
chr1	78546667	78546807
chr1	78742833	78743038
chr1	79086057	79086120
chr1	79088819	79088900
chr1	79106386	79106492
chr1	79106718	79106745
chr1	79115444	79115451
chr1	79115454	79115474
chr1	79143828	79143878
chr1	79321152	79321219
chr1	79508148	79508177
chr1	79518667	79518696
chr1	79725662	79725700
chr1	79935485	79935496
chr1	81105609	81105625
chr1	81872037	81872133
chr1	82013396	82013454
chr1	82014263	82014285
chr1	82618470	82618479
chr1	83596981	83596990
chr1	83871730	83871901
chr1	83953781	83953911
chr1	83953937	83954001
chr1	83954012	83954263
chr1	83966463	83966471
chr1	83966752	83966802
chr1	84464952	84465081
chr1	84556744	84556755
chr1	84569204	84569254
chr1	84764225	84764426
chr1	84767264	84767291
chr1	84854605	84854626
chr1	84854698	84854734
chr1	84970433	84970547
chr1	85038876	85038909
chr1	85040478	85040486
chr1	85040732	85040770
chr1	85065306	85065344
chr1	85158767	85158809
chr1	85320195	85320262
chr1	85328599	85328634
chr1	85411097	85411107
chr1	85435678	85435697
chr1	85435713	85435799
chr1	85528331	85528416
chr1	85619407	85619415
chr1	85742213	85742220
chr1	85773779	85773931
chr1	86043731	86043769
chr1	87169258	87169292
chr1	87170183	87170403
chr1	87171037	87171043
chr1	87239992	87240024
chr1	87378419	87378487
chr1	87510219	87510279
chr1	87523708	87523744
chr1	87617605	87617614
chr1	87795165	87795281
chr1	87800420	87800514
chr1	87800623	87800728
chr1	87800923	87800988
chr1	87915455	87915460
chr1	87915486	87915501
chr1	87929865	87929962
chr1	88060595	88060636
chr1	88292499	88292567
chr1	88866963	88867061
chr1	89149871	89149957
chr1	89438800	89438935
chr1	89439267	89439323
chr1	89439371	89439392
chr1	89439659	89439879
chr1	89488521	89488534
chr1	89488540	89488555
chr1	89530973	89531032
chr1	89591866	89591982
chr1	89593336	89593466
chr1	89594664	89594856
chr1	89664620	89664696
chr1	90017981	90018080
chr1	90018553	90018580
chr1	90135827	90135862
chr1	90309053	90309208
chr1	90372393	90372418
chr1	90418768	90418782
chr1	90418815	90418895
chr1	91188958	91188999
chr1	91189012	91189153
chr1	91484521	91484615
chr1	91484748	91484767
chr1	91486972	91487006
chr1	91487008	91487025
chr1	91487403	91487558
chr1	91490403	91490518
chr1	91521393	91521689
chr1	91632140	91632266
chr1	92022125	92022268
chr1	92179204	92179234
chr1	92198041	92198150
chr1	92764968	92765012
chr1	92926474	92926704
chr1	92927180	92927201
chr1	92939849	92939880
chr1	92939939	92939982
chr1	93343520	93343550
chr1	93440742	93440827
chr1	93443249	93443290
chr1	93443304	93443326
chr1	93480461	93480499
chr1	93508122	93508161
chr1	93546619	93546670
chr1	93794374	93794509
chr1	94145316	94145439
chr1	94145607	94145793
chr1	94146050	94146133
chr1	94169766	94169852
chr1	94195415	94195439
chr1	94344731	94344824
chr1	94572076	94572176
chr1	94883226	94883331
chr1	94883612	94883732
chr1	95320097	95320153
chr1	95509415	95509590
chr1	95538506	95538543
chr1	95582795	95582808
chr1	96573930	96574145
chr1	97187166	97187210
chr1	97187382	97187431
chr1	97187796	97187813
chr1	97735666	97735722
chr1	98313302	98313493
chr1	98384872	98384958
chr1	98386982	98387008
chr1	98519064	98519140
chr1	98519273	98519393
chr1	98871341	98871402
chr1	99646255	99646273
chr1	100223804	100223911
chr1	100315620	100315657
chr1	100435543	100435565
chr1	100512439	100512528
chr1	100512545	100512646
chr1	100542522	100542548
chr1	100598512	100598522
chr1	100598524	100598557
chr1	100715366	100715380
chr1	100817378	100817393
chr1	100988843	100988924
chr1	100989164	100989239
chr1	100996712	100996784
chr1	100996922	100997057
chr1	101361671	101361785
chr1	101491342	101491374
chr1	101491415	101491429
chr1	101517454	101517472
chr1	101594387	101594554
chr1	101644532	101644551
chr1	101665087	101665138
chr1	101722774	101722944
chr1	101777793	101777885
chr1	101777931	101777950
chr1	101854366	101854414
chr1	101873458	101873477
chr1	101876200	101876222
chr1	102901288	102901453
chr1	104057864	104057975
chr1	104060490	104060500
chr1	104104829	104104850
chr1	104326588	104326647
chr1	105301944	105302103
chr1	105307903	105307962
chr1	105489638	105489779
chr1	105530019	105530047
chr1	106616026	106616083
chr1	107538872	107538898
chr1	107553488	107553726
chr1	107559505	107559510
chr1	107600518	107600527
chr1	107675620	107675852
chr1	107905317	107905346
chr1	107993752	107993778
chr1	108019919	108020014
chr1	108415892	108416124
chr1	108478199	108478225
chr1	108492815	108492871
chr1	109076309	109076379
chr1	109289180	109289240
chr1	109290200	109290315
chr1	109506114	109506123
chr1	109618616	109618666
chr1	109633543	109633558
chr1	109642635	109642648
chr1	109756456	109756535
chr1	109968171	109968188
chr1	109968209	109968257
chr1	109968872	109968924
chr1	109968997	109969004
chr1	110163619	110163633
chr1	110198637	110198651
chr1	110229974	110230320
chr1	110882077	110882093
chr1	110882263	110882276
chr1	110950287	110950357
chr1	111177572	111177593
chr1	111422774	111422832
chr1	111743016	111743050
chr1	111745349	111745366
chr1	111746385	111746568
chr1	111757229	111757287
chr1	111757293	111757326
chr1	111762597	111762615
chr1	111889351	111889409
chr1	112050472	112050509
chr1	112058784	112058957
chr1	112134350	112134605
chr1	112938685	112938735
chr1	113008873	113008885
chr1	113008905	113008988
chr1	113161694	113161753
chr1	113162459	113162492
chr1	113217478	113217514
chr1	113258281	113258326
chr1	113499237	113499290
chr1	113615933	113616048
chr1	114302378	114302388
chr1	114355037	114355162
chr1	114472025	114472127
chr1	114889258	114889266
chr1	115300402	115300410
chr1	115300676	115300690
chr1	116192480	116192499
chr1	116192777	116192892
chr1	116830860	116830985
chr1	116920700	116920710
chr1	117058073	117058079
chr1	117099503	117099657
chr1	117281432	117281681
chr1	117544140	117544175
chr1	117594692	117594719
chr1	117603338	117603405
chr1	117603475	117603484
chr1	117604664	117604677
chr1	117604750	117605037
chr1	117664591	117664615
chr1	117664649	117664747
chr1	117817808	117817841
chr1	117817890	117817926
chr1	118165480	118165514
chr1	118207196	118207275
chr1	119461633	119461656
chr1	119861365	119861481
chr1	120107925	120107939
chr1	120204812	120204964
chr1	120255403	120255465
chr1	144932155	144932164
chr1	144932167	144932174
chr1	145029549	145029667
chr1	145096407	145096422
chr1	145507500	145507514
chr1	145507692	145507815
chr1	145508098	145508112
chr1	146644036	146644129
chr1	147071374	147071439
chr1	147400728	147400761
chr1	147787479	147787665
chr1	147807051	147807104
chr1	149225698	149225853
chr1	149784007	149784062
chr1	149871173	149871210
chr1	150132805	150132834
chr1	150241242	150241256
chr1	150241316	150241452
chr1	150460426	150460454
chr1	150460469	150460747
chr1	150535448	150535504
chr1	150540007	150540041
chr1	150540060	150540103
chr1	150584121	150584142
chr1	150601919	150602005
chr1	150979588	150979661
chr1	151043034	151043246
chr1	151254982	151255226
chr1	151300150	151300205
chr1	152020679	152020705
chr1	152853076	152853113
chr1	153606513	153606530
chr1	153963271	153963287
chr1	154155716	154155780
chr1	154531550	154531714
chr1	154532192	154532370
chr1	154822186	154822268
chr1	154915235	154915243
chr1	155057706	155057712
chr1	155278398	155278414
chr1	155293734	155293819
chr1	155946571	155946831
chr1	155948905	155949021
chr1	155949999	155950053
chr1	156024110	156024124
chr1	156024587	156024716
chr1	156024918	156024999
chr1	156066993	156067025
chr1	156163682	156163758
chr1	156182822	156182990
chr1	156458857	156458950
chr1	156631003	156631137
chr1	156737535	156737563
chr1	157151479	157151513
chr1	157334113	157334354
chr1	157475446	157475582
chr1	157522124	157522248
chr1	157565884	157565898
chr1	158922050	158922066
chr1	158922485	158922634
chr1	158966315	158966423
chr1	158979644	158979662
chr1	159037885	159037918
chr1	159046741	159046759
chr1	159750583	159750627
chr1	159859983	159859993
chr1	159880257	159880291
chr1	159880430	159880460
chr1	159891533	159891548
chr1	159892888	159892923
chr1	159928993	159929097
chr1	159929518	159929587
chr1	160042116	160042234
chr1	160407859	160407899
chr1	160594464	160594517
chr1	160616875	160616966
chr1	160622225	160622360
chr1	160738023	160738189
chr1	160983215	160983274
chr1	161014983	161015009
chr1	161015713	161015725
chr1	161038607	161038706
chr1	161039695	161039783
chr1	161123750	161123813
chr1	161172178	161172232
chr1	161197097	161197153
chr1	161369134	161369180
chr1	161582211	161582245
chr1	161676799	161676810
chr1	161696007	161696021
chr1	161696409	161696483
chr1	161719496	161719517
chr1	162530700	162530808
chr1	162600915	162600923
chr1	162600946	162600955
chr1	162603186	162603331
chr1	162603354	162603359
chr1	163145095	163145211
chr1	163145234	163145335
chr1	163291621	163291632
chr1	165373269	165373310
chr1	165373342	165373456
chr1	165393736	165393780
chr1	165563003	165563234
chr1	165599882	165599915
chr1	165667650	165667737
chr1	165723361	165723371
chr1	165827745	165827846
chr1	165844664	165844823
chr1	165847421	165847457
chr1	165894197	165894223
chr1	166139386	166139422
chr1	166139447	166139468
chr1	166845328	166845347
chr1	166845480	166845490
chr1	166845512	166845546
chr1	166938567	166938691
chr1	167511499	167511530
chr1	167569518	167569549
chr1	167586896	167586996
chr1	167597496	167597507
chr1	167600391	167600440
chr1	167601694	167601704
chr1	167646133	167646232
chr1	167678483	167678631
chr1	167905704	167905740
chr1	168048752	168049013
chr1	168148122	168148137
chr1	168891182	168891187
chr1	169078032	169078302
chr1	169085414	169085487
chr1	169636904	169636966
chr1	169636998	169637046
chr1	169667135	169667195
chr1	169862958	169862976
chr1	169863254	169863283
chr1	169879908	169880112
chr1	169884948	169884995
chr1	169885961	169886071
chr1	170043661	170043688
chr1	170096018	170096058
chr1	171228974	171229025
chr1	171455163	171455220
chr1	171584693	171584755
chr1	171584789	171584939
chr1	171750578	171750600
chr1	171750603	171750616
chr1	172359977	172360005
chr1	172368576	172368611
chr1	172368867	172368892
chr1	172419604	172419673
chr1	172501888	172501899
chr1	172501918	172501929
chr1	172747740	172747765
chr1	172788645	172788673
chr1	172989667	172989673
chr1	173165052	173165066
chr1	173267138	173267204
chr1	173380146	173380275
chr1	173387511	173387594
chr1	173399220	173399306
chr1	173571003	173571107
chr1	173831064	173831222
chr1	173837154	173837185
chr1	174136206	174136215
chr1	174136329	174136456
chr1	174136660	174136788
chr1	174136979	174137011
chr1	174784720	174784742
chr1	174843191	174843479
chr1	174843494	174843538
chr1	175161789	175161892
chr1	175165051	175165068
chr1	175194685	175194802
chr1	176147387	176147503
chr1	176176743	176176767
chr1	178000326	178000359
chr1	178000564	178000676
chr1	178025953	178025988
chr1	178381330	178381343
chr1	178381354	178381389
chr1	178548868	178548938
chr1	178550719	178550763
chr1	178568965	178569002
chr1	178575256	178575279
chr1	178942403	178942558
chr1	179050510	179050592
chr1	179846730	179846873
chr1	179851552	179851614
chr1	179851820	179851841
chr1	179852489	179852498
chr1	180398385	180398457
chr1	180471447	180471493
chr1	180485390	180485428
chr1	180600435	180600443
chr1	180991670	180991771
chr1	181002431	181002589
chr1	181003487	181003544
chr1	181031790	181031829
chr1	181059197	181059384
chr1	181059410	181059447
chr1	181068867	181068918
chr1	181104266	181104373
chr1	181394477	181394497
chr1	181399545	181399588
chr1	181448456	181448696
chr1	181998616	181998635
chr1	182585392	182585495
chr1	182587322	182587409
chr1	182592105	182592275
chr1	182807990	182808031
chr1	182808280	182808296
chr1	182808881	182808903
chr1	183447689	183447789
chr1	183559691	183559728
chr1	183560203	183560221
chr1	183560241	183560313
chr1	183567827	183567842
chr1	183880668	183880687
chr1	183880699	183880713
chr1	184461141	184461147
chr1	184655787	184655854
chr1	184655921	184655968
chr1	184851395	184851436
chr1	184861944	184861968
chr1	184862062	184862184
chr1	184942972	184943096
chr1	185125292	185125429
chr1	185126170	185126180
chr1	185126654	185126670
chr1	185129274	185129362
chr1	185139565	185139643
chr1	185285473	185285643
chr1	185287168	185287191
chr1	185307929	185307994
chr1	185606268	185606373
chr1	185649749	185649762
chr1	185663024	185663039
chr1	186274889	186274968
chr1	186344152	186344172
chr1	186344867	186344896
chr1	186344912	186344928
chr1	186378348	186378357
chr1	186481315	186481345
chr1	186691062	186691265
chr1	186692034	186692069
chr1	186708871	186709076
chr1	186730479	186730642
chr1	187042764	187042799
chr1	187042802	187042862
chr1	187377465	187377507
chr1	187912410	187912522
chr1	187913102	187913251
chr1	187913750	187913934
chr1	188210206	188210288
chr1	188239108	188239426
chr1	191143643	191143699
chr1	191665173	191665211
chr1	192415251	192415361
chr1	192415437	192415457
chr1	192508663	192508687
chr1	192514379	192514404
chr1	192514447	192514478
chr1	192514484	192514493
chr1	192515393	192515415
chr1	192520528	192520604
chr1	192522154	192522299
chr1	192528876	192528963
chr1	192595725	192595841
chr1	192598150	192598362
chr1	192608981	192608998
chr1	192778067	192778135
chr1	192804500	192804712
chr1	192804719	192804774
chr1	192921892	192921977
chr1	192922097	192922220
chr1	193037446	193037513
chr1	193091475	193091482
chr1	193407013	193407132
chr1	193408341	193408347
chr1	193495197	193495212
chr1	193495218	193495224
chr1	193509041	193509084
chr1	194022054	194022072
chr1	194073158	194073169
chr1	194073434	194073466
chr1	194103640	194103649
chr1	194194898	194194986
chr1	194249278	194249341
chr1	194273978	194274129
chr1	194799609	194799698
chr1	196186484	196186512
chr1	196921019	196921034
chr1	196921051	196921065
chr1	196921076	196921146
chr1	196929986	196930001
chr1	197109718	197109754
chr1	197343764	197343965
chr1	197745999	197746007
chr1	197746009	197746023
chr1	197746027	197746072
chr1	197746096	197746146
chr1	197746156	197746200
chr1	197747791	197747911
chr1	198128676	198128710
chr1	198155234	198155407
chr1	198608150	198608177
chr1	198619349	198619380
chr1	198626514	198626532
chr1	198648170	198648195
chr1	198651061	198651070
chr1	199141594	199141687
chr1	199212366	199212552
chr1	199212831	199213036
chr1	200379227	200379238
chr1	200379262	200379285
chr1	200407151	200407182
chr1	200446709	200446800
chr1	200624041	200624056
chr1	200638666	200638832
chr1	200835598	200835862
chr1	200839344	200839380
chr1	200857508	200857614
chr1	201451170	201451324
chr1	201451470	201451631
chr1	201452029	201452131
chr1	201924589	201924636
chr1	202129024	202129031
chr1	202129186	202129213
chr1	202131540	202131711
chr1	202133879	202133951
chr1	202311069	202311083
chr1	203243749	203244076
chr1	203256720	203256775
chr1	203258878	203258948
chr1	203276575	203276632
chr1	203295054	203295157
chr1	203830542	203830590
chr1	204435907	204436173
chr1	204485496	204485515
chr1	205242816	205242825
chr1	205257835	205257981
chr1	205561179	205561379
chr1	205641455	205641590
chr1	206288613	206288634
chr1	206288720	206288734
chr1	206290502	206290514
chr1	206291809	206291962
chr1	206292001	206292022
chr1	206753264	206753310
chr1	206853165	206853227
chr1	206855434	206855634
chr1	206855664	206855669
chr1	206855931	206856020
chr1	206916209	206916263
chr1	206958235	206958308
chr1	206966601	206966728
chr1	207140693	207140704
chr1	207224101	207224173
chr1	207224220	207224382
chr1	207494792	207494797
chr1	207494810	207494816
chr1	207494890	207494896
chr1	207510591	207510699
chr1	207925483	207925589
chr1	207980626	207980687
chr1	207999211	207999231
chr1	208005321	208005351
chr1	208040957	208041178
chr1	208056933	208056982
chr1	208360898	208360904
chr1	208361209	208361233
chr1	208361251	208361302
chr1	208361329	208361344
chr1	208777567	208777592
chr1	209162209	209162255
chr1	209236420	209236543
chr1	209280954	209280984
chr1	209780882	209780892
chr1	209780941	209780971
chr1	209781250	209781279
chr1	209846693	209846820
chr1	209846874	209846916
chr1	209941922	209941965
chr1	209947463	209947504
chr1	209947968	209947998
chr1	209948494	209948519
chr1	209958014	209958023
chr1	209958026	209958063
chr1	210419927	210419991
chr1	210858465	210858476
chr1	210858508	210858558
chr1	211432083	211432135
chr1	211750597	211750768
chr1	211751014	211751162
chr1	211753076	211753254
chr1	211848816	211848887
chr1	211870832	211870882
chr1	211872391	211872483
chr1	212108861	212108911
chr1	212112050	212112261
chr1	212459607	212459661
chr1	212769855	212769900
chr1	212769911	212769925
chr1	212769928	212769936
chr1	212780900	212781045
chr1	212808952	212809111
chr1	212856744	212856774
chr1	212923711	212923931
chr1	212965129	212965235
chr1	213032424	213032492
chr1	213153010	213153025
chr1	213153097	213153130
chr1	214491396	214491513
chr1	214612945	214612994
chr1	214663481	214663534
chr1	215175182	215175197
chr1	215740702	215740721
chr1	215757902	215758056
chr1	215883687	215883696
chr1	215981180	215981393
chr1	216063837	216063964
chr1	216179356	216179376
chr1	216697747	216697781
chr1	216773969	216774033
chr1	216875689	216875774
chr1	217448487	217448603
chr1	217497063	217497527
chr1	218432958	218433059
chr1	218458595	218458610
chr1	218478093	218478149
chr1	218478152	218478187
chr1	219264166	219264191
chr1	219283197	219283214
chr1	219362747	219362780
chr1	219589239	219589532
chr1	219589591	219589628
chr1	219746864	219747039
chr1	219834676	219834811
chr1	219884433	219884444
chr1	220219656	220219717
chr1	220392221	220392241
chr1	220392267	220392370
chr1	220393378	220393414
chr1	220518344	220518393
chr1	220555267	220555377
chr1	220648714	220648766
chr1	221047716	221047943
chr1	221051746	221051842
chr1	221053478	221053540
chr1	221053788	221053829
chr1	221219929	221219938
chr1	221220534	221220588
chr1	221242899	221242920
chr1	221340637	221340783
chr1	221608748	221608855
chr1	221841016	221841047
chr1	221899830	221899857
chr1	221917218	221917278
chr1	221930637	221930743
chr1	221948655	221948914
chr1	221951101	221951113
chr1	221951123	221951128
chr1	221953715	221953821
chr1	221967684	221967809
chr1	222013349	222013375
chr1	222013378	222013403
chr1	222167470	222167601
chr1	222590738	222590789
chr1	222628914	222629066
chr1	222638503	222638528
chr1	222828430	222828479
chr1	222961677	222961920
chr1	222988455	222988505
chr1	223254646	223254656
chr1	223724479	223724516
chr1	223816441	223816454
chr1	223904475	223904500
chr1	223914377	223914520
chr1	223914610	223914618
chr1	224034134	224034142
chr1	224034150	224034231
chr1	224301871	224301922
chr1	224371390	224371563
chr1	224371652	224371946
chr1	224371975	224371998
chr1	224521918	224522066
chr1	224685957	224685974
chr1	224833108	224833349
chr1	224921447	224921581
chr1	224924636	224924700
chr1	225614588	225614670
chr1	225632780	225632825
chr1	225654967	225654980
chr1	225655577	225655592
chr1	226084936	226084954
chr1	226186842	226186926
chr1	226187034	226187049
chr1	226187143	226187173
chr1	226216734	226216827
chr1	226310379	226310393
chr1	226374504	226374569
chr1	226537794	226537836
chr1	226831200	226831278
chr1	226863071	226863202
chr1	226912332	226912370
chr1	226921176	226921411
chr1	226952885	226952955
chr1	226986834	226986865
chr1	226986926	226986940
chr1	227015782	227015880
chr1	227183494	227183517
chr1	227751422	227751462
chr1	227914687	227914911
chr1	227915360	227915432
chr1	227916393	227916532
chr1	227916895	227916986
chr1	228326046	228326193
chr1	228327600	228327613
chr1	228327907	228327991
chr1	228353009	228353100
chr1	228353937	228353943
chr1	228645685	228645709
chr1	228650869	228650946
chr1	228674186	228674205
chr1	228674413	228674453
chr1	228674458	228674509
chr1	228674995	228675027
chr1	228689025	228689043
chr1	229171864	229172028
chr1	229474055	229474202
chr1	229644022	229644131
chr1	230259059	230259135
chr1	230259148	230259202
chr1	230259671	230259702
chr1	230259712	230259733
chr1	230778218	230778230
chr1	231347277	231347307
chr1	231347318	231347360
chr1	231351590	231351708
chr1	231376730	231376832
chr1	231376903	231376916
chr1	231378020	231378199
chr1	231473964	231473972
chr1	231474026	231474034
chr1	231664152	231664258
chr1	232727285	232727360
chr1	232732783	232732856
chr1	232735275	232735284
chr1	232735648	232735665
chr1	233086419	233086427
chr1	233086449	233086520
chr1	233088781	233088820
chr1	233088861	233088877
chr1	233152265	233152327
chr1	233809619	233809628
chr1	233831481	233831518
chr1	233831721	233831730
chr1	234380242	234380284
chr1	234382537	234382580
chr1	234446124	234446151
chr1	234492515	234492651
chr1	234492685	234492724
chr1	234509356	234509365
chr1	234658359	234658390
chr1	234748572	234748624
chr1	234866678	234866907
chr1	234867367	234867550
chr1	234908254	234908340
chr1	234987765	234987782
chr1	235098949	235099009
chr1	235114970	235115056
chr1	235115069	235115299
chr1	235116896	235116976
chr1	235151590	235151604
chr1	235268146	235268183
chr1	235292144	235292161
chr1	235324539	235324570
chr1	235667882	235667933
chr1	236109295	236109469
chr1	236118107	236118114
chr1	236162743	236162829
chr1	236230326	236230398
chr1	236306783	236306815
chr1	236320054	236320079
chr1	236443343	236443693
chr1	236447642	236447661
chr1	236588704	236588755
chr1	236588828	236588838
chr1	236629581	236629655
chr1	236958393	236958400
chr1	236959137	236959174
chr1	237969456	237969806
chr1	238223213	238223262
chr1	238225640	238225665
chr1	241494442	241494496
chr1	241695459	241695476
chr1	241755957	241755977
chr1	241792083	241792175
chr1	241802951	241803029
chr1	241840425	241840513
chr1	242011318	242011357
chr1	243268919	243269097
chr1	243411410	243411526
chr1	243450793	243450800
chr1	243585569	243585658
chr1	243890981	243890990
chr1	244513995	244514158
chr1	244816117	244816174
chr1	244998597	244998632
chr1	244998720	244998822
chr1	245028035	245028092
chr1	245134345	245134352
chr1	245809372	245809464
chr1	245970558	245970582
chr1	245971760	245971781
chr1	245974428	245974437
chr1	246116388	246116506
chr1	246117211	246117293
chr1	246117304	246117331
chr1	246117346	246117387
chr1	246183745	246183766
chr1	246378356	246378373
chr1	246493156	246493188
chr1	246493463	246493470
chr1	246729695	246729769
chr1	246754898	246754929
chr1	247000946	247001133
chr1	247094266	247094300
chr1	247171123	247171233
chr1	247242058	247242078
chr1	247242088	247242111
chr1	247267576	247267582
chr1	247375559	247375567
chr1	247486344	247486350
chr1	247513172	247513306
chr1	247513545	247513742
chr1	247521098	247521127
chr1	247549712	247549764
chr1	247570570	247570605
chr1	247573362	247573373
chr1	247603586	247603596
chr1	247603609	247603643
chr1	248129999	248130030
chr1	248130061	248130159
chr1	248599556	248599770
chr1	248599969	248600068
chr1	248613965	248613991
chr1	248850373	248850379
chr1	249119692	249119838
chr1	249200027	249200039
chr1	249200053	249200083
chr10	976684	976715
chr10	1095152	1095226
chr10	2990830	2990866
chr10	3021249	3021333
chr10	3028881	3028922
chr10	3214955	3215082
chr10	3215369	3215468
chr10	3215935	3216126
chr10	3799823	3799930
chr10	3800369	3800397
chr10	3800613	3800635
chr10	3824905	3824955
chr10	3848469	3848618
chr10	3853756	3853792
chr10	3874843	3874906
chr10	3894827	3894878
chr10	3894925	3894958
chr10	3944760	3944807
chr10	3977452	3977503
chr10	4075856	4075893
chr10	4109289	4109307
chr10	4218925	4219076
chr10	4694172	4694228
chr10	5734990	5735013
chr10	5851660	5851703
chr10	5856011	5856028
chr10	5915801	5915841
chr10	5916068	5916130
chr10	5946285	5946333
chr10	6018099	6018119
chr10	6092846	6092859
chr10	6093221	6093295
chr10	6114547	6114601
chr10	6143430	6143651
chr10	6183266	6183289
chr10	6183820	6183856
chr10	6317192	6317330
chr10	6317417	6317540
chr10	6969655	6969694
chr10	7379471	7379485
chr10	7499840	7499849
chr10	7514088	7514097
chr10	7514106	7514122
chr10	7522837	7522885
chr10	7522912	7522917
chr10	7534476	7534537
chr10	7830075	7830082
chr10	7830180	7830340
chr10	7860483	7860548
chr10	7860665	7860675
chr10	8099350	8099367
chr10	8102824	8102892
chr10	8173822	8173867
chr10	8411705	8411826
chr10	9336566	9336785
chr10	10255364	10255406
chr10	10374236	10374320
chr10	10631609	10631751
chr10	11187687	11187899
chr10	11220818	11220828
chr10	11239517	11239527
chr10	11242042	11242104
chr10	11269091	11269127
chr10	11288863	11288901
chr10	11297693	11297765
chr10	11298471	11298491
chr10	11482512	11482666
chr10	11651972	11652220
chr10	12085584	12085627
chr10	12090552	12090600
chr10	12090831	12090881
chr10	12091086	12091237
chr10	12647630	12647666
chr10	13382608	13382636
chr10	13799552	13799558
chr10	13799595	13799626
chr10	14690160	14690168
chr10	14880146	14880199
chr10	15165860	15166075
chr10	15251151	15251245
chr10	15251937	15251945
chr10	15901961	15902033
chr10	15902297	15902410
chr10	16478992	16479014
chr10	16562114	16562150
chr10	16612856	16612905
chr10	16628013	16628110
chr10	16628443	16628486
chr10	16821378	16821429
chr10	16821624	16821660
chr10	17270514	17270757
chr10	17274529	17274552
chr10	17274863	17274920
chr10	17686156	17686162
chr10	17686164	17686181
chr10	18278958	18279000
chr10	18916649	18916665
chr10	21259858	21259870
chr10	21519307	21519365
chr10	21519424	21519521
chr10	21783602	21783673
chr10	21992335	21992390
chr10	22014119	22014195
chr10	22292828	22292836
chr10	22422994	22423000
chr10	22541201	22541217
chr10	22726010	22726055
chr10	22743995	22744027
chr10	22744103	22744194
chr10	22895303	22895313
chr10	22905126	22905143
chr10	23446183	23446362
chr10	23814303	23814500
chr10	23902947	23903233
chr10	24499161	24499229
chr10	24672851	24672915
chr10	24752535	24752541
chr10	24752839	24752862
chr10	24753495	24753650
chr10	24941371	24941378
chr10	24941403	24941461
chr10	24963139	24963332
chr10	24963651	24963932
chr10	24964004	24964228
chr10	25209689	25209698
chr10	25271477	25271567
chr10	25271863	25272155
chr10	25369704	25369867
chr10	26241842	26241852
chr10	26624988	26625037
chr10	26661926	26661987
chr10	26719979	26719995
chr10	26728281	26728334
chr10	27026732	27026802
chr10	27027872	27028026
chr10	27070388	27070425
chr10	27148224	27148454
chr10	27319116	27319166
chr10	27443067	27443085
chr10	27443119	27443184
chr10	27443301	27443378
chr10	27444082	27444118
chr10	27444133	27444163
chr10	27529321	27529335
chr10	27530908	27531009
chr10	27532254	27532276
chr10	27633926	27634067
chr10	28467435	28467463
chr10	28821781	28821918
chr10	30722764	30722788
chr10	30744400	30744504
chr10	30872748	30872791
chr10	30872832	30872839
chr10	30990825	30990872
chr10	30990905	30990911
chr10	31071216	31071436
chr10	31287090	31287137
chr10	31320205	31320550
chr10	31996363	31996386
chr10	31996888	31996978
chr10	32048843	32048980
chr10	32438241	32438253
chr10	32480044	32480217
chr10	32635374	32635597
chr10	32636045	32636108
chr10	33233136	33233335
chr10	33243247	33243314
chr10	33243751	33243783
chr10	33244151	33244265
chr10	33248207	33248292
chr10	33248809	33248932
chr10	34826674	34826711
chr10	34926708	34926811
chr10	35589188	35589199
chr10	35630722	35630759
chr10	35740756	35740776
chr10	35843184	35843503
chr10	38265636	38265679
chr10	38299512	38299519
chr10	38327469	38327510
chr10	43616473	43616571
chr10	43617133	43617379
chr10	43699156	43699193
chr10	43700348	43700491
chr10	43857990	43858072
chr10	43904430	43904607
chr10	44090838	44090866
chr10	44185286	44185376
chr10	44506581	44506596
chr10	45454036	45454126
chr10	45459776	45459798
chr10	45461552	45461646
chr10	45468276	45468433
chr10	45870290	45870505
chr10	45915908	45915927
chr10	45915976	45916065
chr10	45917456	45917677
chr10	45929119	45929229
chr10	45957996	45958115
chr10	47641443	47641482
chr10	48478050	48478079
chr10	49487025	49487203
chr10	49487560	49487774
chr10	49876342	49876497
chr10	49879991	49880009
chr10	50261388	50261422
chr10	50396069	50396123
chr10	50396392	50396440
chr10	50396489	50396502
chr10	50570842	50570912
chr10	51565052	51565061
chr10	51565226	51565268
chr10	52085423	52085448
chr10	52085726	52085748
chr10	52095855	52095914
chr10	52096107	52096114
chr10	52107508	52107552
chr10	52147565	52147610
chr10	52268406	52268455
chr10	52300313	52300368
chr10	52300393	52300413
chr10	52363515	52363559
chr10	52363623	52363727
chr10	52363882	52363893
chr10	52383889	52384009
chr10	52384948	52385042
chr10	52751775	52751893
chr10	53182461	53182519
chr10	53619927	53619942
chr10	53620153	53620191
chr10	53621356	53621683
chr10	53622431	53622509
chr10	53639286	53639297
chr10	54197083	54197099
chr10	54326452	54326530
chr10	54501836	54501888
chr10	54660472	54660505
chr10	54725944	54725954
chr10	56721897	56722011
chr10	56993039	56993069
chr10	57024116	57024209
chr10	57500205	57500297
chr10	57901945	57901989
chr10	58119461	58119560
chr10	58119824	58119974
chr10	58120890	58120989
chr10	58297775	58297998
chr10	58382145	58382155
chr10	58382280	58382308
chr10	60042812	60042821
chr10	60051310	60051486
chr10	60753534	60753543
chr10	60807754	60807779
chr10	60807815	60807858
chr10	61386208	61386237
chr10	61454895	61454920
chr10	61455144	61455283
chr10	61625427	61625477
chr10	61651798	61651869
chr10	61667513	61667525
chr10	61667795	61667886
chr10	61834308	61834461
chr10	62491367	62491404
chr10	62491431	62491437
chr10	62492547	62492581
chr10	62710198	62710247
chr10	62895348	62895402
chr10	63546664	63546685
chr10	63702685	63702762
chr10	63760178	63760184
chr10	63760199	63760246
chr10	63805035	63805120
chr10	63805162	63805179
chr10	63814897	63815085
chr10	63839889	63839964
chr10	63842952	63843001
chr10	64300239	64300261
chr10	64392363	64392376
chr10	64397529	64397540
chr10	64441139	64441304
chr10	64493301	64493424
chr10	64564063	64564141
chr10	64996311	64996321
chr10	65002574	65002644
chr10	65046590	65046665
chr10	65114869	65115000
chr10	65280615	65280754
chr10	65388964	65389002
chr10	65801098	65801127
chr10	67651218	67651294
chr10	69280429	69280456
chr10	69523371	69523412
chr10	69529818	69529921
chr10	69541394	69541403
chr10	69543514	69543530
chr10	69806854	69807043
chr10	70748597	70748756
chr10	70805403	70805414
chr10	70847501	70847558
chr10	70939760	70940001
chr10	70982714	70982749
chr10	71930412	71930425
chr10	72115325	72115392
chr10	73631054	73631275
chr10	74032574	74032733
chr10	74033548	74033649
chr10	74033705	74033726
chr10	74094591	74094784
chr10	74094787	74094837
chr10	74095377	74095562
chr10	74856553	74856796
chr10	74927904	74927922
chr10	75006527	75006729
chr10	75007048	75007143
chr10	75173186	75173394
chr10	75490477	75490502
chr10	75504079	75504088
chr10	76345152	76345246
chr10	76658108	76658248
chr10	76871794	76871834
chr10	76969929	76969948
chr10	76971587	76971915
chr10	79442887	79442955
chr10	79469872	79469892
chr10	79471121	79471299
chr10	79594517	79594818
chr10	79594908	79595070
chr10	79595459	79595565
chr10	79597612	79597738
chr10	79638268	79638332
chr10	79793498	79793552
chr10	79805188	79805302
chr10	80063774	80063993
chr10	80064391	80064501
chr10	80857946	80858030
chr10	80955123	80955189
chr10	81008261	81008399
chr10	81025906	81026028
chr10	81026353	81026504
chr10	81107728	81107882
chr10	81107974	81107993
chr10	81108050	81108185
chr10	81838595	81838631
chr10	81965657	81965664
chr10	81994725	81994734
chr10	82168558	82168688
chr10	82181602	82181623
chr10	82209094	82209105
chr10	82218912	82218959
chr10	82223224	82223353
chr10	82230604	82230628
chr10	82230957	82231052
chr10	82231913	82231924
chr10	82232148	82232180
chr10	82295778	82295799
chr10	82295851	82295965
chr10	82299851	82300126
chr10	82300819	82300840
chr10	82358269	82358483
chr10	82359255	82359305
chr10	82422635	82422652
chr10	82422905	82422927
chr10	82459475	82459481
chr10	82630197	82630250
chr10	82684210	82684215
chr10	82796039	82796158
chr10	84682898	84683281
chr10	85302743	85302762
chr10	85440445	85440505
chr10	85440809	85440877
chr10	85898717	85898793
chr10	85927233	85927279
chr10	85927287	85927300
chr10	85932093	85932101
chr10	86067240	86067364
chr10	86067567	86067682
chr10	86088878	86088907
chr10	87308048	87308081
chr10	87372845	87372899
chr10	87372990	87373227
chr10	87706467	87706474
chr10	88160482	88160643
chr10	89578721	89578754
chr10	89622037	89622099
chr10	89623058	89623099
chr10	89623134	89623196
chr10	89624738	89624852
chr10	89822115	89822364
chr10	89822818	89822825
chr10	89851242	89851287
chr10	89851556	89851637
chr10	89867963	89867975
chr10	89870874	89871017
chr10	89898298	89898448
chr10	89898650	89898728
chr10	89899116	89899233
chr10	90022720	90022807
chr10	90031708	90031719
chr10	90146157	90146178
chr10	90342853	90342932
chr10	90734396	90734462
chr10	90734706	90734852
chr10	90735464	90735559
chr10	90750971	90751094
chr10	90844328	90844362
chr10	90923551	90923612
chr10	91020346	91020513
chr10	91061648	91061741
chr10	91087595	91087682
chr10	91087693	91087717
chr10	91152207	91152302
chr10	91152558	91152598
chr10	91174269	91174295
chr10	91174309	91174326
chr10	91461205	91461211
chr10	91498137	91498311
chr10	91647333	91647349
chr10	91718731	91718905
chr10	91807096	91807114
chr10	91811387	91811472
chr10	91811494	91811519
chr10	91846948	91846960
chr10	91890014	91890138
chr10	92079494	92079541
chr10	92753281	92753355
chr10	92765124	92765345
chr10	92958495	92958509
chr10	92980123	92980226
chr10	93058091	93058227
chr10	93058474	93058583
chr10	93733867	93733903
chr10	93861290	93861321
chr10	93971144	93971193
chr10	94352996	94353016
chr10	95027451	95027567
chr10	95187440	95187508
chr10	96104643	96104649
chr10	96305456	96305473
chr10	96990686	96990846
chr10	97054985	97055000
chr10	97147366	97147592
chr10	97416389	97416538
chr10	97543493	97543687
chr10	97546871	97546968
chr10	97551525	97551678
chr10	97624942	97625013
chr10	97747685	97747903
chr10	97848831	97849039
chr10	98031332	98031378
chr10	98047244	98047387
chr10	98135203	98135220
chr10	98135223	98135244
chr10	98433671	98433741
chr10	98738405	98738590
chr10	98797668	98797902
chr10	99052327	99052336
chr10	99186756	99186765
chr10	99187642	99187782
chr10	99320975	99321061
chr10	99393350	99393380
chr10	99408878	99408895
chr10	99674493	99674529
chr10	99674632	99674649
chr10	99674670	99674761
chr10	99894310	99894325
chr10	100168625	100168696
chr10	100168943	100169050
chr10	100185701	100185716
chr10	101190709	101190716
chr10	101491348	101491506
chr10	101491702	101491859
chr10	101773980	101774022
chr10	102045887	102045904
chr10	102289412	102289600
chr10	102672919	102672924
chr10	103578547	103578558
chr10	103663592	103663765
chr10	103761370	103761558
chr10	103874805	103874932
chr10	104005493	104005544
chr10	104154198	104154299
chr10	104155027	104155170
chr10	104155369	104155524
chr10	104405259	104405378
chr10	104405395	104405437
chr10	104406035	104406100
chr10	104408191	104408286
chr10	104408585	104408714
chr10	104421649	104421740
chr10	104556286	104556324
chr10	104614197	104614242
chr10	105227370	105227455
chr10	105231110	105231162
chr10	105438078	105438138
chr10	105452274	105452367
chr10	105675758	105675925
chr10	105678324	105678417
chr10	105880723	105880774
chr10	106028698	106028703
chr10	106028756	106028810
chr10	106096955	106097075
chr10	106109475	106109481
chr10	106184608	106184616
chr10	107712077	107712103
chr10	108680387	108680429
chr10	108691377	108691461
chr10	108695850	108695858
chr10	108695869	108695904
chr10	108719377	108719412
chr10	108719427	108719436
chr10	109178248	109178287
chr10	109186064	109186092
chr10	109237219	109237296
chr10	109754279	109754592
chr10	110328255	110328269
chr10	110457016	110457049
chr10	110612201	110612214
chr10	110654873	110654902
chr10	111716631	111716637
chr10	111716640	111716664
chr10	111716682	111716687
chr10	111971943	111972043
chr10	112034015	112034221
chr10	112064557	112064654
chr10	112116495	112116502
chr10	112220256	112220369
chr10	112263903	112263935
chr10	112289515	112289714
chr10	112328124	112328139
chr10	112373042	112373202
chr10	112373215	112373341
chr10	112603029	112603096
chr10	112617632	112617714
chr10	112620861	112620867
chr10	112630536	112630616
chr10	113943270	113943314
chr10	114206498	114206641
chr10	114290834	114290895
chr10	114290904	114290942
chr10	114291079	114291111
chr10	115426607	115426712
chr10	115439610	115439676
chr10	115441834	115441873
chr10	115784715	115784754
chr10	115859980	115860218
chr10	116063873	116063923
chr10	116148106	116148210
chr10	116148212	116148249
chr10	116256643	116256678
chr10	116256692	116256701
chr10	116582739	116582758
chr10	116585644	116585780
chr10	116697941	116697998
chr10	116782568	116782732
chr10	116931709	116931748
chr10	118607646	118607654
chr10	118607718	118607731
chr10	118934815	118934891
chr10	118976534	118976691
chr10	118976789	118976828
chr10	118976896	118976925
chr10	119101767	119101829
chr10	119135112	119135275
chr10	119135927	119135991
chr10	119410040	119410307
chr10	119410443	119410661
chr10	120101773	120101782
chr10	120101787	120101797
chr10	120101830	120101863
chr10	120488823	120488964
chr10	120514477	120514574
chr10	120746624	120746755
chr10	120840094	120840275
chr10	120938136	120938252
chr10	121028456	121028504
chr10	121028705	121028715
chr10	121028788	121028809
chr10	121030758	121030833
chr10	121073589	121073755
chr10	121075030	121075076
chr10	121132077	121132230
chr10	121277542	121277559
chr10	121301485	121301655
chr10	121356307	121356359
chr10	121356742	121356759
chr10	121357491	121357580
chr10	121459891	121460037
chr10	121465057	121465070
chr10	121465099	121465150
chr10	122264008	122264048
chr10	122366072	122366129
chr10	124909902	124910013
chr10	124913832	124913840
chr10	124914199	124914279
chr10	125087733	125087859
chr10	125151851	125151907
chr10	125157757	125157816
chr10	125161850	125161861
chr10	125202549	125202592
chr10	125795963	125795992
chr10	125866152	125866161
chr10	125866163	125866215
chr10	125974711	125974750
chr10	126302981	126302991
chr10	126329915	126329921
chr10	126406857	126406902
chr10	126677756	126677770
chr10	127472671	127472684
chr10	127472758	127472787
chr10	127473667	127473891
chr10	129845914	129845968
chr10	129924704	129924791
chr10	131265803	131265816
chr10	131400177	131400238
chr10	131909541	131909548
chr10	133473661	133473676
chr10	134134144	134134246
chr10	134145758	134146032
chr10	134211266	134211324
chr10	134236555	134236622
chr10	134377760	134377812
chr10	134385555	134385576
chr10	134385584	134385595
chr10	134385600	134385656
chr10	135088566	135088643
chr11	207511	207576
chr11	269606	269624
chr11	313985	314047
chr11	576263	576418
chr11	615637	615717
chr11	615726	615734
chr11	796960	797096
chr11	797308	797361
chr11	1543245	1543376
chr11	1876430	1876574
chr11	3860310	3860482
chr11	3860491	3860520
chr11	3926425	3926447
chr11	3991406	3991552
chr11	4079456	4079488
chr11	4115942	4115970
chr11	4414914	4414925
chr11	4629336	4629400
chr11	4659022	4659147
chr11	5301669	5301848
chr11	5302044	5302201
chr11	5646120	5646161
chr11	5704720	5704750
chr11	5704893	5704995
chr11	5706432	5706517
chr11	5710963	5711003
chr11	5711784	5711802
chr11	5829003	5829196
chr11	5839892	5839913
chr11	6255898	6255957
chr11	6342312	6342321
chr11	6424240	6424263
chr11	6624856	6624914
chr11	6640914	6640924
chr11	6668038	6668192
chr11	6668497	6668640
chr11	6767758	6767808
chr11	6793944	6794012
chr11	7541415	7541421
chr11	7552369	7552439
chr11	7598651	7598838
chr11	7911702	7911719
chr11	8054664	8054795
chr11	8054940	8054971
chr11	8615745	8615821
chr11	8704012	8704069
chr11	8704507	8704565
chr11	8710597	8710652
chr11	8854187	8854260
chr11	8854273	8854366
chr11	8854406	8854415
chr11	8854590	8854644
chr11	8981517	8981564
chr11	8981743	8981749
chr11	9082563	9082641
chr11	9082818	9082898
chr11	9285489	9285542
chr11	9336472	9336612
chr11	9406867	9406886
chr11	9406934	9406960
chr11	9407247	9407406
chr11	9482168	9482179
chr11	9482213	9482262
chr11	9587681	9587690
chr11	9594896	9594952
chr11	9597073	9597322
chr11	9634943	9635118
chr11	9778281	9778304
chr11	9877373	9877561
chr11	10329670	10329702
chr11	10339071	10339096
chr11	10463270	10463279
chr11	10477817	10477828
chr11	10562541	10562676
chr11	10562692	10562710
chr11	10662865	10663014
chr11	10663218	10663287
chr11	10663296	10663316
chr11	10663623	10663665
chr11	10772597	10772711
chr11	10830152	10830191
chr11	10878778	10878843
chr11	10879318	10879335
chr11	10879338	10879345
chr11	11473337	11473374
chr11	11863503	11863536
chr11	11863541	11863595
chr11	11863806	11863848
chr11	11871390	11871419
chr11	11871812	11871939
chr11	12196241	12196367
chr11	12210656	12210675
chr11	12210966	12211043
chr11	13338203	13338413
chr11	13341381	13341561
chr11	13359711	13359874
chr11	14322563	14322626
chr11	14381040	14381129
chr11	14521358	14521394
chr11	14647653	14647702
chr11	14994072	14994395
chr11	14994494	14994711
chr11	15229949	15230086
chr11	15501719	15501802
chr11	15671549	15671654
chr11	15962545	15962713
chr11	15991631	15991644
chr11	16809856	16810083
chr11	16842436	16842650
chr11	16923822	16923841
chr11	16923850	16923894
chr11	16923904	16923935
chr11	16930990	16931039
chr11	16945706	16945767
chr11	16948229	16948397
chr11	16968396	16968409
chr11	17008137	17008173
chr11	17229313	17229441
chr11	17297938	17298076
chr11	18418184	18418330
chr11	18548290	18548339
chr11	18609314	18609459
chr11	18610234	18610316
chr11	18732428	18732541
chr11	18749560	18749753
chr11	18791669	18791727
chr11	18875108	18875332
chr11	19260110	19260345
chr11	19349813	19349919
chr11	19733487	19733496
chr11	19733537	19733631
chr11	19764463	19764627
chr11	19799164	19799214
chr11	19799681	19799803
chr11	20496502	20496597
chr11	22184986	22185003
chr11	22212856	22213005
chr11	22215086	22215106
chr11	22266914	22266931
chr11	22688356	22688384
chr11	22952559	22952592
chr11	23044480	23044537
chr11	23045084	23045350
chr11	23100011	23100035
chr11	23100314	23100435
chr11	23590884	23590894
chr11	26109148	26109161
chr11	26133809	26133985
chr11	26629580	26629741
chr11	26654365	26654441
chr11	27033814	27033915
chr11	27340752	27340777
chr11	27340782	27340835
chr11	27528417	27528430
chr11	27647128	27647231
chr11	27648498	27648530
chr11	27648551	27648703
chr11	27722880	27722986
chr11	27938138	27938169
chr11	28129477	28129486
chr11	28317917	28317943
chr11	28318084	28318109
chr11	28318445	28318509
chr11	29315577	29315634
chr11	30364267	30364321
chr11	30364389	30364395
chr11	31348321	31348412
chr11	31832793	31832814
chr11	32109367	32109432
chr11	32127550	32127689
chr11	32175746	32175938
chr11	32194865	32194884
chr11	32206498	32206544
chr11	32281330	32281349
chr11	32551830	32551883
chr11	32605355	32605551
chr11	33033570	33033611
chr11	33060899	33061068
chr11	33061159	33061168
chr11	33409299	33409315
chr11	33797542	33797551
chr11	33917223	33917525
chr11	34127044	34127053
chr11	34127126	34127135
chr11	34127138	34127175
chr11	34127238	34127247
chr11	34255860	34255922
chr11	34272805	34272836
chr11	34460228	34460282
chr11	34655596	34655648
chr11	34655782	34655787
chr11	34938195	34938206
chr11	35061863	35061876
chr11	35061882	35061899
chr11	35148172	35148205
chr11	35148270	35148288
chr11	35187750	35187789
chr11	35203663	35203743
chr11	35294123	35294182
chr11	36531855	36531915
chr11	36653394	36653421
chr11	36724725	36724749
chr11	36764802	36764832
chr11	37525717	37525749
chr11	41330483	41330526
[truncated: 10,946 more rows]
