# Supplementary material for: High-resolution genome-wide functional dissection of transcriptional regulatory regions and nucleotides in human
Source: Nat Commun. 2018 Dec 19;9:5380. doi: 10.1038/s41467-018-07746-1 (PMC6300699; doi:10.1038/s41467-018-07746-1)
Supplement: Supplementary file 7 — Supplementary Data 4 [file 41467_2018_7746_MOESM7_ESM.txt]

SNP(hg19)	Raw_unadjusted_pvalue
chr10:102790799	0.00448090007338842
chr10:108925579	0.00403802051138047
chr10:108925756	0.00403802051138047
chr10:113963430	0.0304418739180239
chr10:113963555	0.0304418739180239
chr10:113993316	0.00026678549084902
chr10:116947148	0.0385692419064071
chr10:118507219	0.00342596722407096
chr10:11876951	0.0424192716873562
chr10:124767745	0.0162787809918223
chr10:124767832	0.0167112248545463
chr10:125727175	0.0182205418238712
chr10:13785400	0.0245035358980068
chr10:1767793	0.0134390507315424
chr10:20475210	0.0226793640942399
chr10:21567724	0.0128298921206874
chr10:22390872	0.0429072847750513
chr10:37801254	0.00685045966331899
chr10:4178275	0.0466660837383427
chr10:43904207	0.0483099872601003
chr10:45950807	0.0494589052406067
chr10:52020424	0.0134102901712062
chr10:52020651	0.029657333374129
chr10:52020654	0.0296573333741318
chr10:52020743	0.0202665691213592
chr10:5894500	0.00236342300684448
chr10:60225429	0.0114746049223068
chr10:61640243	0.0201141060200244
chr10:63656747	2.21558959436597e-05
chr10:63663562	0.0143852779351624
chr10:64280616	0.017605863558448
chr10:64280647	0.0176058635584463
chr10:73454444	0.0480990772174019
chr10:73454483	0.0480990772174019
chr10:76438084	0.0306370717034783
chr10:76438235	0.0218366178967457
chr10:90751340	0.0482496180899833
chr10:94502244	0.0127103241510484
chr10:96995609	0.0171028825634586
chr10:96995687	0.0171028825634586
chr10:96996215	0.00851494508878406
chr10:99893053	0.0068877768513613
chr1:107739557	0.0382923319102816
chr1:107739578	0.0382923319102816
chr1:107739685	0.0382923319102816
chr1:107739708	0.0382923319102816
chr1:108320304	0.0204312302760961
chr11:103463622	0.00938099768216838
chr11:103463841	0.00938099768216838
chr11:107205426	0.0288321551348585
chr11:108093208	0.0117308497094768
chr11:10814116	0.0245108154709475
chr11:108368145	0.0162458936310397
chr11:110876320	0.00404646877789756
chr1:111747843	0.0330956477518394
chr1:111748088	0.0330956477518394
chr1:111748128	0.0330956477518394
chr11:120800376	0.0020047469814084
chr11:123189889	0.00100771641952246
chr11:123189921	0.00100771641952246
chr11:123189973	0.00100771641952246
chr11:131397964	0.0173512524505719
chr1:115300685	6.84504107153342e-05
chr11:15385104	0.00813005362590902
chr1:116045545	0.00762956314300245
chr1:116045554	0.00762956314300245
chr1:117280454	0.0463176849739618
chr1:118148830	0.0435696009329214
chr11:18610041	0.0319058033215704
chr11:23525732	0.0102510150131802
chr11:26654394	1.77669181055107e-05
chr11:26654485	1.77669181055107e-05
chr11:27303438	0.0197927731293943
chr11:2923767	0.00609596226475173
chr11:2923826	0.00609596226475173
chr11:29902018	0.0155097628169857
chr11:29939321	0.0316689648760698
chr11:30515957	0.0483183810456301
chr11:3400237	0.000470245572006367
chr11:34255779	0.0441064886453707
chr11:34255944	0.0441064886453707
chr1:146963986	0.00491312107471253
chr1:146964025	0.00491312107471276
chr1:150535196	0.0404454774773566
chr1:151811810	0.000911679235280682
chr1:151811907	0.000911679235280682
chr1:154910012	0.0126278261919359
chr1:154946696	0.00162455157899817
chr1:156195482	0.0345479650520732
chr11:5711177	0.000470159044206987
chr1:157372996	0.00319081232153129
chr11:58176849	0.0400245321406568
chr11:58176875	0.0400245321406568
chr11:58176915	0.0400245321406568
chr11:58176920	0.0400245321406568
chr11:58177129	0.0400245321406568
chr1:160001969	0.00899268340640505
chr1:160681775	0.0297849165591343
chr1:160747381	0.0335600844414962
chr1:161068240	0.0308105055898279
chr11:61560081	0.0176606942240727
chr11:61560261	0.0175536147411794
chr11:62439569	0.016958539724042
chr1:165614749	0.0138027815341468
chr1:165667412	0.0209409272436008
chr11:67381657	0.00115016362448128
chr1:170043904	0.000477776836716416
chr1:171750095	0.021164363330336
chr1:171750181	0.021164363330336
chr1:172788745	0.0163229266465291
chr1:173224343	0.0470679645664327
chr11:73882260	0.00252181126508312
chr1:177274486	0.00648234732501718
chr11:77850517	0.0480703841363656
chr1:177917479	0.0187863613605782
chr11:78139138	0.00494061220163999
chr1:179050478	0.0441881967175979
chr1:179050593	0.0441881967175979
chr1:179334917	0.00343101141149088
chr1:179334984	0.00343101141149088
chr1:179335058	0.00343101141149088
chr1:180472298	0.0445173130367735
chr1:180472370	0.0352666995564202
chr11:809666	2.40535055514306e-05
chr1:181099586	0.00812088110937526
chr11:82612887	0.034233504629414
chr11:85681389	0.0395477117213422
chr11:85681583	0.0395477117213435
chr11:85962353	0.0251032650108245
chr11:89987523	0.0294261906726712
chr1:190342876	0.000185957472298215
chr1:193039381	0.0152496453353472
chr1:193091984	0.0242899474618058
chr11:93325073	0.0196212880200335
chr11:93325226	0.0375540629997104
chr1:193376454	0.0195146137557783
chr1:193475162	0.0469381332376884
chr11:94964931	0.0175504388809276
chr11:95029918	0.0201333438464098
chr11:95524421	0.0494294215022434
chr11:9636854	0.0024951885606016
chr11:9750757	0.0027595679550646
chr1:197762475	0.00529815166227765
chr1:197762525	0.00529815166227765
chr1:198128859	0.0292049059452237
chr1:207752990	0.0467722017686772
chr1:209527706	0.0290809673054028
chr12:100063503	0.0423255078480309
chr12:100166239	0.000930223289079546
chr12:10101854	0.0352026880132172
chr12:102028792	0.0356586356935652
chr1:210620017	0.015914277200602
chr1:210620164	0.015914277200602
chr1:210620170	0.015914277200602
chr1:210620211	0.015914277200602
chr12:118675292	0.0336319450428001
chr12:122326812	0.0241431429253456
chr12:12511048	0.0437276881001027
chr1:212738909	0.0134647157580635
chr1:212842433	0.0339109105374764
chr12:133706865	0.0163842349226007
chr12:16525315	0.00881054502604717
chr1:216782024	0.0432756764252666
chr12:17191428	0.0381642759049506
chr12:17191470	0.0381642759049506
chr1:220161663	0.0498571979865708
chr1:220161859	0.00219655052058821
chr12:25150293	0.0146252571639617
chr1:225965832	0.00700503475814606
chr12:29203549	0.0187173467632024
chr12:29203553	0.0187173467632024
chr1:229644225	0.0469876808423613
chr12:3000403	0.000330029666365084
chr1:231376806	0.0203396231413711
chr12:32050086	0.025306919645565
chr1:236284300	0.0346859945427102
chr1:242107893	0.0168970247160062
chr1:242108124	0.0168970247160056
chr12:44825753	0.000434276112962232
chr12:46272846	0.0454171778253123
chr1:247095477	2.15894579557387e-07
chr12:47473342	0.0123537693351352
chr12:47600843	0.0184490209944348
chr12:48591976	0.0303619001318172
chr12:56435929	0.021541893148857
chr12:66465385	0.0325341812536096
chr12:66696255	0.040050564800026
chr12:69979115	0.0212164576774468
chr12:7066066	0.0350033540288196
chr12:70880873	0.00130361003581259
chr12:70880928	0.00130361003581259
chr12:78393978	0.00681924943406843
chr12:78394032	0.00681924943406744
chr12:90062662	0.0368929467525747
chr12:92864146	0.026031812850438
chr12:92931469	0.0345843187927387
chr12:96094349	0.0301026993159786
chr12:96252619	0.0462231264899854
chr12:96966108	0.0356827644810511
chr13:102391917	0.00336413431300417
chr13:102391934	0.00336413431300417
chr13:103659405	4.16374503086725e-06
chr13:107145829	0.000705515435388215
chr13:107145904	0.000705515435388215
chr13:109508313	0.0115088245690441
chr13:109508560	0.00385403498418628
chr13:109568345	0.000452218984063758
chr13:20822102	0.0478086537869192
chr13:24580203	0.0213524107059154
chr13:27825753	0.0223549487074924
chr13:28587135	0.044287683238504
chr13:28587137	0.044287683238504
chr13:30945921	0.019807650792001
chr13:30945932	0.019807650792001
chr13:30946126	0.019807650792001
chr13:31613399	0.00744249594844328
chr13:33592193	0.0179309819890977
chr13:34254085	0.047112509984391
chr13:46956730	0.0163480093651622
chr13:46956961	0.0163480093651622
chr13:51461720	0.0110071212061809
chr13:54814647	0.0415389764128125
chr13:58235721	0.0234624900274333
chr1:36863241	0.0154960929662418
chr13:77913118	0.0316773370237704
chr13:77919833	0.00942900798672874
chr13:78003799	0.0413492732429037
chr13:78103062	0.0376106219466489
chr13:78696100	0.0234386570571767
chr13:79217502	0.0374566211805281
chr13:79968127	0.00565812436825655
chr13:92524294	0.0228468592459218
chr13:96810724	0.00195534019373311
chr1:40840353	0.0186286396843793
chr14:100061545	0.0255668435573392
chr14:104387642	1.04767169384345e-07
chr14:21150817	0.0167736110018914
chr14:25074805	0.00442144101312603
chr14:25074839	0.00442144101312603
chr14:31429872	0.00622954666738029
chr14:39513103	0.0478524253363135
chr14:42579717	0.0104831076392942
chr14:42692456	0.0235177506621226
chr1:44820248	0.0445700727299585
chr14:55925629	0.0422073236363089
chr14:65662153	0.00169694046451819
chr14:65662177	0.00320531190570632
chr14:76618341	0.0417821702050615
chr14:76618440	0.0417821702050615
chr14:82220579	0.0446606671495505
chr14:82220755	0.0446606671495505
chr14:82300992	0.0159427326676489
chr14:93673580	0.0290939285853984
chr14:95540532	0.0316113509656847
chr1:50445330	0.0203752254246361
chr15:22423059	0.0294791905635053
chr15:24181808	0.0224408823429072
chr15:38524264	0.0379813298647318
chr15:38524299	0.0379813298647369
chr15:38524354	0.0379813298647369
chr15:38524494	0.0379813298647369
chr15:38524501	0.0379813298647369
chr15:40397094	0.0119122168714819
chr15:40453307	0.0143520629299748
chr15:44081143	0.0371189287993844
chr15:47221925	0.00265591778509677
chr15:47221997	0.00265591778509677
chr15:50295726	0.0332302174181824
chr15:57532479	0.035432373378939
chr15:86261840	0.0374194748604263
chr15:93388388	0.0105158584590446
chr15:94002641	0.00606083209855413
chr15:99496340	0.028928181097538
chr15:99496387	0.028928181097538
chr16:11391710	0.0055069655312785
chr16:11391778	0.0055069655312785
chr16:12639438	0.0437160417259349
chr1:61681855	0.0341266189910221
chr16:21312158	0.0411073230410157
chr16:31724836	0.0264269020898202
chr16:46723994	0.00468683783267698
chr1:65290019	0.031229486315507
chr16:53468962	0.0234612416805897
chr16:77618489	0.028110013534434
chr1:67801231	0.000396979034154477
chr16:78776875	0.0484478915850014
chr16:9228945	0.0199948682205326
chr17:27055440	0.0214003066430368
chr17:37607568	0.0188144396114223
chr17:37607596	0.0188144396114223
chr17:38023745	0.0298966142217615
chr17:38375402	0.0164254336424504
chr17:4699552	0.0301575334310403
chr17:50227015	0.0305580117997516
chr1:75179129	0.010038272795613
chr17:53046667	0.031135585894808
chr17:53046726	0.031135585894807
chr1:76677570	0.0438356981120502
chr1:76677694	0.0438356981120532
chr17:72861991	0.0340895640893703
chr17:75461730	0.0356986482599785
chr17:8286761	0.00849885055497823
chr1:79904383	0.0115286955123477
chr1:80845936	0.0178934210762575
chr18:13501672	0.0277641493202911
chr18:2766252	0.0320381289958966
chr18:29078333	0.030595651682532
chr18:29078516	0.0079758442893697
chr18:29671636	0.032143252793572
chr18:32440861	3.7245674026847e-06
chr18:3402068	0.00695987290298891
chr1:83452604	0.0351516518127815
chr1:83452610	0.0351516518127815
chr18:36191129	0.027105595164265
chr18:37156706	0.00920959155191725
chr18:51795847	0.0455797977772587
chr18:55298886	0.013040550947076
chr18:59622818	0.0206148892989897
chr18:59691752	0.0433774843777577
chr18:59856064	0.0386130964722209
chr18:60536847	0.00632716503461799
chr18:60806953	0.0412243594018791
chr18:60952416	0.00388960729630883
chr18:61646352	0.0370295091381696
chr18:68086404	0.00573679974252564
chr18:68086457	0.00573679974252564
chr18:68086460	0.00573679974252564
chr18:74076847	0.0468637574014218
chr18:74767051	0.0243815974043108
chr18:74779490	0.0212178195129365
chr18:74779614	0.014516260650962
chr1:92120137	0.0371838665554431
chr19:21950337	0.029608740824037
chr19:21950402	0.0164360233665793
chr19:24216217	0.0397323974413117
chr19:28816666	0.0240306838220147
chr1:93029479	0.0022652751675
chr19:37019536	0.00548437439816662
chr19:37019647	0.00686355572696962
chr19:41903421	0.00458948091367251
chr19:44037328	0.0488141601994715
chr19:44037370	0.0488141601994715
chr19:44488527	0.00652248036448899
chr19:44817687	0.0498759966684666
chr1:94801069	0.00200835490925377
chr19:49122248	0
chr1:95257897	0.0252386085079858
chr19:58987390	0.0173175270489219
chr19:6738021	0.0344406766035934
chr1:9686192	0.0118965700812145
chr1:9686353	0.0118965700812145
chr20:13619642	0.0115659670275972
chr20:1516379	0.0201930315509016
chr20:20032998	0.00956906826305497
chr20:20033137	0.00330321114403004
chr20:2451503	0.0018254396250869
chr20:43212409	0.0211961613660684
chr20:47329401	0.0486389698498264
chr20:51758921	0.0238262036154875
chr20:52844282	0.0031857020059004
chr20:56056084	0.006422720986486
chr20:6241079	0.0210985874490379
chr20:8582453	0.0188726523131211
chr20:9909259	0.00230061340192888
chr2:109065858	0.0272978175996771
chr2:113521754	0.0331704543263358
chr2:113934085	0.00531054944540399
chr2:11518314	8.08374735650617e-05
chr21:15899720	0.00571749712637373
chr21:16424867	0.0167255876327902
chr2:1168781	0.0319832170858663
chr21:18049199	0.0238413678138324
chr2:118845819	0.0256819759744018
chr2:12147194	0.0416773725352704
chr2:121837802	0.0300716062412477
chr21:22436923	0.026484215879763
chr21:22436984	0.026484215879763
chr2:126401821	0.0313682887461267
chr21:26783879	0.00909748228936091
chr2:131554982	0.0012237209638529
chr2:133304639	0.0464517169419038
chr21:34681098	0.028192071388571
chr2:135081866	0.0101048333286308
chr2:137120322	0.0402562222034788
chr2:137120377	0.0402562222034788
chr21:38337404	0.0127659118560139
chr21:38747537	0.0335823269920165
chr2:140542506	2.27366664602435e-05
chr21:43648423	0.0154659619544671
chr21:43648430	0.0154659619544671
chr2:144560021	0.0155920369089356
chr2:148850489	0.0178557600333688
chr2:152266473	4.11041517015352e-05
chr2:153023750	0.0111029485702116
chr2:153549814	0.00685746315086888
chr2:153574642	0.0266321717955179
chr2:156648800	8.06909409134526e-06
chr2:157293072	0.000296365659551885
chr2:160969145	0.0434066438871903
chr2:162165008	0.00583466657240519
chr2:163086815	0.0370424062689175
chr2:17452120	0.0242992037476536
chr2:17452363	0.0242992037476536
chr2:179684839	0.0111995828775782
chr2:180115065	0.0292718837252264
chr2:181527956	0.0175832715383758
chr2:181527990	0.0175832715383742
chr2:184078964	0.0292513428233491
chr2:184888972	0.00470575832538889
chr2:185524591	0.0239627804290748
chr2:187778954	0.0121832402805573
chr2:187833721	0.0364438258813813
chr2:188013068	0.0355450204245521
chr2:19036710	0.0113451162726381
chr2:195118525	0.0347390314009486
chr2:196427621	0.0331251353135536
chr2:199236870	0.0367956693276176
chr2:203038063	0.0140216230532051
chr2:203473534	0.0337824456663022
chr2:203499512	0.0174657940823045
chr2:20716754	0.0472904496639673
chr2:214148299	0.0321714701461833
chr2:215239943	0.0389602337445978
chr2:215439184	0.0154606216820593
chr22:17700284	0.0396207481650569
chr22:18560611	0.0185126332249446
chr2:219151218	0.000865468317414853
chr2:219151926	0.0146950411675559
chr22:24236392	0.0389244043532755
chr2:224625656	0.0251671901311769
chr2:224814443	0.000638119980312659
chr2:225758882	3.21600134457896e-05
chr2:228348053	0.0153967441189263
chr22:28798679	0.0145256064405124
chr2:231453631	0.0169252151908612
chr2:232044654	0.0318211159673865
chr2:232044684	0.0318211159673865
chr2:232259376	0.0291577528314025
chr2:234265474	0.0101594783744171
chr2:23604416	0.00154788161353148
chr2:240967788	0.0316897529046605
chr2:240967916	0.0316897529046605
chr2:242824472	0.0237811987824971
chr2:242824477	0.0237811987824971
chr2:30854230	0.0237271105699661
chr2:4597897	0.0078980939335912
chr2:49101404	0.028147449005098
chr2:54343012	0.0136565999203505
chr2:54798541	0.0117494382979727
chr2:54798596	0.0117494382979727
chr2:54802206	0.0261981200652796
chr2:56335979	0.0104946265951996
chr2:56336113	0.0104946265951986
chr2:56336167	0.0228921802477909
chr2:58780507	0.0288885261651017
chr2:59091613	0.0273008893288753
chr2:63815162	0.014836067931096
chr2:64555210	0.0256702760622055
chr2:68638873	0.0393284702583119
chr2:70056365	0.00156322380684306
chr2:73613558	0.00138527248067288
chr2:74056564	0.00115400372407093
chr2:76072800	0.0375860101320225
chr2:794993	0.0248902093400686
chr2:795086	0.0248902093400686
chr2:80756993	0.0358403773117391
chr2:86226520	0.0493992482239943
chr2:95680267	0.0398269797782003
chr3:100309135	6.97846092023724e-08
chr3:104240760	0.0408290304549092
chr3:104240832	0.0408290304549092
chr3:104240947	0.00524810057588967
chr3:108012562	0.0346501494269214
chr3:108999127	0.043380582540909
chr3:108999148	0.0433805825409119
chr3:112693753	0.0013002859815584
chr3:113234141	0.0367346534301565
chr3:113234309	0.0367346534301537
chr3:115377254	0.00564902001844525
chr3:120573295	0.0198725563593836
chr3:12704438	0.0320695213097413
chr3:12705855	7.07397861284584e-06
chr3:12706242	3.57860143396227e-06
chr3:12761887	0.00282797529956458
chr3:12762067	0.00282797529956458
chr3:130745865	0.00465617850700769
chr3:13114010	0.0404624605793365
chr3:13114012	0.0404624605793365
chr3:131272733	0.0239044520184923
chr3:137751420	0.0430538269253012
chr3:138291058	0.01710017750693
chr3:138920886	0.024967731516309
chr3:141659512	0.0450948987012436
chr3:146260728	0.023501758648175
chr3:146260811	0.023501758648175
chr3:146260845	0.023501758648175
chr3:148966301	0.0299090078337182
chr3:149299842	0.00330234883274672
chr3:152878838	0.00908371262901219
chr3:153691260	0.0122357865863294
chr3:155081803	0.0416693708545113
chr3:156359225	0.010372110874817
chr3:157319549	0.00218272310283518
chr3:157319765	0.00218272310283518
chr3:158138728	0.0237497272137103
chr3:169873406	0.000875841395005073
chr3:171554800	0.0145072617351527
chr3:17193348	0.00962624992225014
chr3:172390796	0.0330574510782405
chr3:17789074	0.00936792769174744
chr3:178544286	0.0159776945988982
chr3:178544317	0.0159776945988982
chr3:178544378	0.0159776945988982
chr3:178544383	0.0159776945988982
chr3:179435050	0.0278407916759214
chr3:191046793	0.0371627789653501
chr3:193433962	0.014872554509601
chr3:193434047	0.014872554509601
chr3:196359707	0.0303208745376041
chr3:23204094	0.00896234317190614
chr3:23204095	0.00896234317190669
chr3:23204356	0.00896234317190669
chr3:30616930	0.0403410034933012
chr3:35540477	0.0495543027868572
chr3:35540550	0.0495543027868572
chr3:39369682	0.042905933399851
chr3:5236315	0.00858357179861813
chr3:59844944	0.0250162890052895
chr3:59845153	0.0250162890052895
chr3:6759247	0.000302641770101387
chr3:72213921	0.0292619735877571
chr3:93781615	0.0276950857796076
chr3:99640121	0.00295830260637819
chr4:100871931	0.00918128713712181
chr4:109541603	0.000182814694619067
chr4:113194675	0.0211387302687123
chr4:122575945	0.00457795676963418
chr4:128983925	0.0164184633108432
chr4:139263533	0.0162355352972817
chr4:140150465	0.0311250608476936
chr4:140150541	0.0311250608476936
chr4:142623499	0.0303641086345346
chr4:143204252	0.0199323330790482
chr4:146486640	0.00100293830656983
chr4:146877284	0.0431889943029514
chr4:147711213	0.0163862224006869
chr4:153456102	0.020801549999983
chr4:155407940	0.00179253384127909
chr4:15683318	0.00195477364995065
chr4:158278362	0.0359889648440985
chr4:159174432	0.00497809454380683
chr4:164088059	0.0487249929971242
chr4:164479661	0.0207854155893262
chr4:164479666	0.0207854155893262
chr4:164490018	0.0134939221515891
chr4:165394635	0.00553484027606399
chr4:166052268	0.0420754422226783
chr4:167583811	0.0208345844291581
chr4:171620374	0.0269868675285642
chr4:171620514	0.0269868675285642
chr4:171620531	0.0269868675285642
chr4:186652292	0.0183806073898461
chr4:30476545	0.0348537328652592
chr4:30476685	0.0348537328652581
chr4:31503466	0.0181948645748652
chr4:31503504	0.0181948645748652
chr4:35315157	0.0100808983770952
chr4:36553475	0.0183535251370783
chr4:37160075	0.00607770701477983
chr4:37385271	0.00598682919901383
chr4:40187608	0.0404409737336261
chr4:42644312	0.0242659136869
chr4:4526248	0.0236838058827002
chr4:56383966	0.00504845345374927
chr4:57684305	0.0423180821376723
chr4:60485924	0.00311780668831874
chr4:60485991	0.00311780668831874
chr4:64236932	0.0427976361125664
chr4:67331646	0.0225841312507081
chr4:67331757	0.0225841312507081
chr4:69923771	0.0302244291246159
chr4:74455774	0.00552243359008633
chr4:74464929	0.00306032923890431
chr4:78507797	0.0335554745801799
chr4:81106327	0.0298639711727116
chr4:83214446	0.000135015604501706
chr4:84018172	0.0226375922534574
chr4:88638610	0.0253950777962425
chr4:94254627	0.0300363462274059
chr5:100192154	0.0248594019401469
chr5:101898184	0.000213574905982949
chr5:106311013	0.0296368470025818
chr5:106311248	0.0296368470025818
chr5:10659933	0.00658542532752782
chr5:106629861	0.0389363026039262
chr5:112196949	0.0140153022153858
chr5:11875573	0.0251163689785678
chr5:122111172	0.0425926024068873
chr5:122336035	0.0387495363386829
chr5:123517839	0.0148043135669512
chr5:126853492	0.014886614426561
chr5:128877482	0.00370226103243332
chr5:129474290	0.010414825135282
chr5:130593363	0.0182417222216605
chr5:132202399	0.0233045814446219
chr5:132202411	0.0233045814446219
chr5:132441302	0.0367402722192236
chr5:14160447	0.000931110972746452
chr5:14208920	0.0134107620509449
chr5:14214855	0.0106436829953045
chr5:149482889	0.0105014999351272
chr5:149790634	0.00591714214128058
chr5:149792600	0.000501674076135089
chr5:154134687	0.0457585467894416
chr5:157422376	0.0237624853125337
chr5:159894976	0.0272449394447847
chr5:159896541	0.000671125904652015
chr5:162930747	0.00812535028161798
chr5:163860671	0.0102208228529155
chr5:165056867	0.0282553287976858
chr5:167136829	0.0404139422941243
chr5:171748511	0.0289463234018528
chr5:171748819	0.0289463234018528
chr5:172309192	0.0368044477209214
chr5:172571900	0.000332025812694965
chr5:173344565	0.0463764728011788
chr5:20655861	0.0189235151090122
chr5:2261430	0.0337375095448823
chr5:25417078	0.0259044150741216
chr5:27843062	0.0315726888985569
chr5:32531959	0.0473051123498091
chr5:32584140	0.0102634773258004
chr5:37847953	3.9190872769268e-14
chr5:37860074	0.0216622124442402
chr5:39076961	0.024887708168746
chr5:42057321	0.0480083666481235
chr5:56206073	0.0463169350866923
chr5:56738558	0.0286609447808545
chr5:58448733	0.0387168418474155
chr5:5886968	0.0392320942830363
chr5:59996101	0.0229700364360882
chr5:67599656	0.00279891600768056
chr5:83551209	0.0113353506531912
chr5:92114317	0.00201044908755599
chr5:93447048	0.00989081060281784
chr5:93447375	0.000234366672546583
chr5:93447394	0.000234366672546583
chr5:94036583	0.011921521796869
chr5:94754693	0.0140508552790344
chr5:95144677	0.0135312437817447
chr5:96206373	0.0327733268480851
chr5:97032047	0.0392834400388247
chr5:97032163	0.0392834400388247
chr6:103319405	0.0440771376232986
chr6:112408610	0.0314787990413487
chr6:114194523	0.0222723815057138
chr6:116600810	0.0439001286976842
chr6:117923599	0.0024340772435701
chr6:118616247	0.0493059957413143
chr6:119040871	0.0364767583402793
chr6:119040896	0.0364767583402842
chr6:120104197	0.0215421781853191
chr6:120104427	0.0215421781853191
chr6:120342983	0.0304327479989556
chr6:120377151	0.0219415893424917
chr6:120377256	0.0219415893424917
chr6:120377278	0.0219415893424917
chr6:120377342	0.0219415893424917
chr6:122792765	0.0318869457613277
chr6:122792768	0.0318869457613277
chr6:12358066	0.0348520958273966
chr6:123891882	0.011270796295027
chr6:123892001	0.0112707962950267
chr6:134294476	0.0100451167122094
chr6:135375762	0.00204554810514201
chr6:135979897	0.00619031556369332
chr6:135980030	0.00619031556369332
chr6:137736998	0.00790851358237621
chr6:143690019	0.0110166354689647
chr6:144337496	0.0154210270526275
chr6:153526690	0.0102674390696837
chr6:154571263	0.04231973651188
chr6:156377043	0.039758746777912
chr6:158852820	0.00494450362878907
chr6:158852891	0.0049445036287894
chr6:158853029	0.0049445036287894
chr6:15902320	0.0236105462930875
chr6:161088918	0.0403163707169125
chr6:161161904	0.031744243149365
chr6:161450190	0.00460086820920602
chr6:163837341	0.0412539926085145
chr6:166142808	0.0312699859640506
chr6:167535582	0.020609892847134
chr6:168106918	0.0351233969793944
chr6:1709020	0.0221536444956164
chr6:1709037	0.0221536444956164
chr6:26045905	0.0266780069773631
chr6:26046158	0.0121450087332869
chr6:26124303	0.0123139434923965
chr6:26597333	0.0277360230984806
chr6:27775674	0.0480164345206515
chr6:27775697	0.0480164345206515
chr6:28303464	0.0300263855421357
chr6:3027131	0.00144747854729561
chr6:3027173	0.00174622233124554
chr6:3027226	0.00174622233124615
chr6:31509779	0.0115113129494743
chr6:32590899	0.0167461391834653
chr6:32590916	0.0167461391834653
chr6:32590925	0.0167461391834692
chr6:32950050	0.0187195511519067
chr6:38378208	0.000392028262193742
chr6:41978274	0.0153754926990237
chr6:41978412	0.0153754926990243
chr6:53176132	0.0403578292303857
chr6:6592967	0.042192865647024
chr6:6592984	0.042192865647024
chr6:6593049	0.042192865647024
chr6:70506495	0.00367421223156236
chr6:7312590	0.0430284028427652
chr6:7312637	0.0430284028427652
chr6:74448841	0.0288849638956997
chr6:74448889	0.0288849638956997
chr6:74448996	0.0288849638956997
chr6:82437870	0.0115267416797046
chr6:82437972	0.0115267416797046
chr6:82438065	0.0115267416797052
chr6:88300013	3.81642413998309e-07
chr6:88614919	0.00361609007030653
chr6:89359965	0.0294347419263856
chr6:90070128	0.00541169203351799
chr6:96025717	0.0366540544920452
chr6:98576223	0.0329153803703186
chr6:98687387	0.0266980834427683
chr6:99873069	0.00753012705190631
chr6:99873251	0.000205273439150847
chr7:100026131	0.0479416551907961
chr7:100026292	0.0479416551907961
chr7:100167138	0.000429933586268527
chr7:104653265	3.31261420528714e-07
chr7:105900831	0.049744558941281
chr7:106436460	0.0482527472961582
chr7:106436464	0.0482527472961582
chr7:106436555	0.0482527472961582
chr7:115801846	0.0279024786258045
chr7:117838552	0.00229205216678807
chr7:117838672	0.0176579567558364
chr7:125606542	0.0462731838963238
chr7:128579420	0.0201174961997742
chr7:135404133	0.0163047072512394
chr7:135799885	0.0215047384985341
chr7:136036535	0.0232924245176938
chr7:136036622	0.0232924245176938
chr7:137683365	0.00344417930083218
chr7:137683574	0.00344417930083218
chr7:138726288	0.0100155975926637
chr7:138726347	0.0100155975926637
chr7:138726383	0.0100155975926637
chr7:14198112	0.0256330141912373
chr7:142506685	0.0148409895156585
chr7:151047142	0.0363185653446867
chr7:154719977	0.0138150035576128
chr7:155557306	0.0203482620712347
chr7:15760677	0.0022471858570695
chr7:19703697	0.0319104805756362
chr7:21979144	0.0194249563792409
chr7:21979185	0.0194249563792409
chr7:25989960	0.026260745377029
chr7:26439022	0.0128853245149705
chr7:31932142	0.00174752232037661
chr7:38351175	0.0353300738281105
chr7:56131910	4.84087046728321e-05
chr7:6475246	0.0480552201396713
chr7:69161391	0.0486367343290884
chr7:78777397	0.049365924838221
chr7:81469757	0.0311323158343693
chr7:82821184	0.0395515717485746
chr7:8426887	0.0105694115307037
chr7:86815618	0.0289885863733532
chr7:87671442	0.000543618068455265
chr7:89363018	0.0426393511334551
chr8:102914741	0.0435571546101131
chr8:103542791	0.0381024105134018
chr8:109455802	0.0208910666687407
chr8:109575835	0.0107796215683154
chr8:110347402	0.00950959637333981
chr8:115250478	0.041278249675198
chr8:116000640	0.016649382355289
chr8:116000778	0.016649382355289
chr8:116000903	0.016649382355289
chr8:120691394	0.0271161927199139
chr8:121689162	0.0100534630042635
chr8:123909194	0.0402301954923698
chr8:127199752	0.0154704630216878
chr8:128491792	0.0143613714504903
chr8:128982780	0.014324149879262
chr8:128982841	0.014324149879262
chr8:129094978	0.0016329756607133
chr8:134087038	0.0416787391885747
chr8:135273743	0.00608948571501755
chr8:135577533	0.00554811517566949
chr8:18402390	0.0460717658183259
chr8:2066352	0.0465720885926488
chr8:22576837	0.00283027602203911
chr8:25037492	0.0435546401137157
chr8:25328157	0.00281797864281186
chr8:25328158	0.00281797864281208
chr8:33370296	0.00934401800167584
chr8:34343841	0.0406195372033994
chr8:34343909	0.0406195372033994
chr8:34343914	0.0406195372033994
chr8:4779839	0.0138664773854258
chr8:53245820	0.0323205351251903
chr8:58374820	2.90602793617811e-06
chr8:59571287	0.0290359277262364
chr8:59571548	0.0286219091376542
chr8:60877452	0.0423000821226649
chr8:60964196	0.0217280003682008
chr8:61585542	0.0414383078596728
chr8:6274963	0.0492184887799669
chr8:6275529	0.0217139007738438
chr8:65294672	0.0426189287138703
chr8:6606142	0.0342111874619407
chr8:6606216	0.0342111874619407
chr8:72755040	0.047309234221707
chr8:73391701	0.0277019953033466
chr8:75263057	0.0420224985768567
chr8:75263276	0.0312249818234621
chr8:79629897	0.0171992500137147
chr8:80528973	0.0056228716725254
chr8:8564809	0.0235691539615973
chr8:85937860	0.0419303256374661
chr8:85937865	0.0419303256374661
chr8:85937954	0.0419303256374661
chr8:85938059	0.0419303256374661
chr8:86102223	0.0487228073346136
chr8:86425809	0.0226037414249084
chr8:87678074	0.00114015606391038
chr8:90860569	0.000697972721763916
chr8:94712460	0.0200084964128936
chr8:96112779	0.0254351262331735
chr9:103830638	0.0149121436263969
chr9:105451667	0.0391284511223925
chr9:105451856	0.0391284511223925
chr9:106561428	0.00268848792061594
chr9:106856243	0.0495281970914465
chr9:11015935	0.0140903968881483
chr9:113570699	0.0462220047634156
chr9:126122715	0.0134255608805967
chr9:126122869	0.0134255608805967
chr9:126123009	0.0134255608805967
chr9:134149338	0.039875026230303
chr9:135906057	0.0234171472442464
chr9:140567807	0.00724781605164826
chr9:18430742	0.0133716764777971
chr9:20043509	0.0232672867916354
chr9:21639817	0.00708658899675041
chr9:21639881	0.00708658899675041
chr9:21833659	0.0277702908389843
chr9:2341629	0.00896117931088192
chr9:2341905	0.00896117931088192
chr9:31140581	0.00716613102207853
chr9:31140624	0.00716613102207853
chr9:31140810	0.00716613102207853
chr9:38318691	0.0242171834704789
chr9:6681701	0.04172321489614
chr9:73255337	0.00348889523816287
chr9:73255432	0.00348889523816287
chr9:79140572	0.00950664921632705
chrX:109693274	0.0490670238898586
chrX:119899873	0.00702866937275615
chrX:13687843	0.00028863152424119
chrX:147462112	0.0424928530761463
chrX:147462170	0.0424928530761463
chrX:15511074	0.0307961588790452
chrX:15511157	0.0307961588790452
chrX:29100743	0.0220746254426122
chrX:46951004	0.0284474169323772
chrX:68248107	0.000784579093999538
chrX:78515145	0.00013339732768556
